# Supplementary material for: Optimising the manufacturing of a β-Ti alloy produced via direct energy deposition using small dataset machine learning
Source: Sci Rep. 2024 Mar 23;14:6975. doi: 10.1038/s41598-024-57498-w (PMC10960837; doi:10.1038/s41598-024-57498-w)
Supplement: Supplementary file 1 — Supplementary Information. [file 41598_2024_57498_MOESM1_ESM.xlsx]

## Sheet: GS LH Data
Experiment	Layer Height																Experiment	Grain Size
	Measured		MLR					BRANN					OLS GED					Measured		MLR					BRANN					OLS-GED
			16T9V	error	25T0V	error		16T9V	error	25T0V	error		25T	Error						16T9V	error	25T0V	error		16T9V	error	25T0V	error		25T	error
1	0.968		0.885743	0.0822567	0.866473	0.101527		0.934287	0.0337126	0.905481	0.0625186		0.73213	0.23587			1	91.35		74.3828	16.9672	74.4837	16.8663		74.7576	16.5924	73.8719	17.4781		94.8723	-3.52234
2	0.968235		0.893606	0.0746292	0.85653	0.111705		0.949562	0.0186732	0.92502	0.0432148		1.05093	-0.0826978			2	116.364		123.507	-7.14348	124.358	-7.99425		121.565	-5.20117	125.063	-8.69853		129.666	-13.3023
3	0.445		0.477013	-0.0320134	0.451173	-0.006173		0.469704	-0.024704	0.471623	-0.0266234		0.413328	0.0316722			3	47.901		42.2182	5.68284	39.9341	7.96693		45.088	2.81298	43.8413	4.05969		60.0784	-12.1774
4	0.454211		0.484876	-0.0306657	0.441231	0.01298		0.471226	-0.0170153	0.465271	-0.0110601		0.572729	-0.118519			4	97.212		91.3428	5.86921	89.8086	7.40338		90.6205	6.59148	88.4933	8.71865		77.4754	19.7366
5	0.662687		0.673972	-0.0112856	0.67356	-0.0108737		0.656616	0.00607094	0.65327	0.00941706		0.519595	0.143091			5	58.251		62.1542	-3.90321	62.1958	-3.94481		62.3872	-4.1362	61.9267	-3.67567		71.6764	-13.4254
6	0.696212		0.681835	0.0143771	0.663618	0.0325943		0.671357	0.0248554	0.671098	0.0251145		0.73213	-0.0359183			6	133.383		111.279	22.1042	112.07	21.3126		110.138	23.2453	113.227	20.1559		94.8723	38.5107
7	0.322876		0.265242	0.0576334	0.25826	0.0646154		0.346851	-0.0239747	0.35003	-0.0271546		0.30706	0.0158156			7	37.889		29.9895	7.89948	27.6462	10.2428		35.6856	2.20335	36.5103	1.37873		48.4804	-10.5914
8	0.32		0.273105	0.0468948	0.248318	0.071682		0.344254	-0.0242544	0.338725	-0.0187252		0.413328	-0.0933278			8	77.774		79.1142	-1.34015	77.5207	0.253265		77.8972	-0.123154	75.7147	2.05926		60.0784	17.6956
9	0.472115		0.574364	-0.102248	0.563794	-0.091679		0.520672	-0.0485562	0.505975	-0.0338601		0.410166	0.0619493			9	41.519		45.1319	-3.61289	43.903	-2.38395		47.3221	-5.80309	46.5924	-5.07336		59.7333	-18.2143
10	0.479042		0.584485	-0.105443	0.550996	-0.0719545		0.53057	-0.0515285	0.510618	-0.0315757		0.629025	-0.149983			10	110.312		108.365	1.94689	108.101	2.21052		107.298	3.01425	108.558	1.7536		83.6194	26.6926
11	0.876842		0.842483	0.0343593	0.824682	0.0521597		0.895542	-0.0187001	0.889852	-0.01301		0.839039	0.0378032			11	91.604		97.4497	-5.8457	98.2384	-6.63435		97.3777	-5.77372	99.0722	-7.46819		106.54	-14.9363
12	0.446018		0.316366	0.129652	0.290108	0.155909		0.392362	0.0536555	0.397823	0.0481946		0.391972	0.0540458			12	57.903		56.0473	1.8557	53.7661	4.13692		56.5477	1.35531	53.9863	3.91665		57.7476	0.155388
13	0.693431		0.717075	-0.0236448	0.682789	0.0106421		0.672402	0.0210286	0.636133	0.0572975		0.666962	0.0264682			13	69.794		84.6188	-14.8248	83.9106	-14.1166		84.5521	-14.7581	82.9813	-13.1873		87.7599	-17.9659
14	0.411297		0.441773	-0.030476	0.432002	-0.0207052		0.4017	0.00959679	0.393381	0.0179164		0.43257	-0.0212727			14	51.424		68.8782	-17.4542	68.0938	-16.6698		68.349	-16.925	67.0166	-15.5926		62.1784	-10.7544
15	0.534503		0.579424	-0.0449213	0.557395	-0.0228925		0.52549	0.00901321	0.507977	0.0265255		0.519595	0.0149076			15	72.808		76.7485	-3.9405	76.0022	-3.19421		76.3584	-3.55037	74.804	-1.99599		71.6764	1.13163
16	0.524852		0.579424	-0.0545722	0.557395	-0.0325433		0.52549	-0.00063764	0.507977	0.0168746		0.519595	0.00525673			16	72.488		76.7485	-4.2605	76.0022	-3.51421		76.3584	-3.87037	74.804	-2.31599		71.6764	0.811629
17	0.571975		0.648856	-0.0768818	0.624955	-0.0529804		0.603378	-0.031403	0.58214	-0.0101656		0.604609	-0.0326348			17	79.723		90.2967	-10.5737	90.0729	-10.3499		89.8997	-10.1767	89.6978	-9.97478		80.9548	-1.23176
18	0.463314		0.583356	-0.120042	0.552424	-0.0891106		0.529414	-0.0661003	0.509972	-0.0466579		0.604609	-0.141296			18	109.992		101.311	8.68118	100.939	9.05251		100.546	9.4464	101.04	8.95244		80.9548	29.0372
19	0.705505		0.820243	-0.114738	0.793942	-0.0884375		0.830207	-0.124702	0.794339	-0.0888347		0.73213	-0.0266258			19	71.003		85.3969	-14.3939	85.3503	-14.3473		85.53	-14.527	84.941	-13.938		94.8723	-23.8693
20	0.481905		0.579424	-0.0975195	0.557395	-0.0754906		0.52549	-0.0435849	0.507977	-0.0260727		0.519595	-0.0376906			20	69.829		76.7485	-6.9195	76.0022	-6.17321		76.3584	-6.52937	74.804	-4.97499		71.6764	-1.84737
21	0.698667		0.7495	-0.0508333	0.72804	-0.0293729		0.72137	-0.0227038	0.685292	0.0133745		0.572729	0.125938			21	63.895		63.6613	0.233715	62.9672	0.927847		64.1531	-0.258133	62.3764	1.51863		77.4754	-13.5804
22	0.704		0.754742	-0.0507419	0.721411	-0.0174113		0.730459	-0.0264593	0.693901	0.0100986		0.73213	-0.0281304			22	109.244		96.411	12.833	96.2169	13.0271		96.2651	12.9789	96.2793	12.9647		94.8723	14.3717
23	0.436957		0.511303	-0.0743461	0.486522	-0.0495652		0.468631	-0.0316749	0.456393	-0.0194369		0.477088	-0.0401318			23	62.909		79.5752	-16.6662	78.5564	-15.6474		78.9869	-16.0779	77.1937	-14.2847		67.0372	-4.12818
24	0.365714		0.405417	-0.0397028	0.390065	-0.0243511		0.386476	-0.0207621	0.378115	-0.0124005		0.413328	-0.0476135			24	71.685		73.4608	-1.77584	72.4124	-0.727426		72.7049	-1.01988	71.0258	0.659203		60.0784	11.6066
25	0.911667		0.8506	0.0610663	0.835919	0.0757476		0.907947	0.0037197	0.903306	0.00836081		0.808643	0.103024			25	103.02		90.0042	13.0158	90.7229	12.2971		90.0679	12.9521	91.0905	11.9295		103.223	-0.202886
	RMSE training		0.0643247					0.0285703										RMSE training		9.95692					9.76543
	RMSE total				0.066466					0.0342792			0.0882352					RMSE total				10.2235					9.67825			16.1048
	RMSE test		0.0809577					0.0531972										RMSE test		10.8387					10.7615
	R2 train		0.90026					0.98223										R2 train		0.865128					0.874107
	R2 tot				0.878388					0.969683			0.785661					R2 tot				0.825592					0.846272			0.56721
	R2 Test		0.912554					0.956158										R2 test		0.717548					0.725688
	MAPE train		10.7938					4.7861										MAPE train		10.9365					9.71341
	MAPE test		13.8781					7.42436										MAPE test		11.6727					11.4445
	MAPE _retrain				10.2834					5.09735			12.1558					MAPE _retrain				11.4065					10.0998			16.767

## Sheet: Layer Height Model
Inputs	3
Training	25
Test	1377
	Effective weights
MLR	4
BRANNGP	7.448
MLR Coefficients
	Unscaled	Scaled
Intercept	1.68748	0.58436		y=1.687483-0.000033z1 - 0.000692z2-0.321521z3
z1	-3.3e-05	-0.003715
z2	-0.000692	-0.154689
z3	-0.321521	-0.075261
SampleID	z1	z2	z3	y	MLR	BRANNGP
sample0001	600	600	1.2	0.97	0.866473	0.905481
sample0002	900	600	1.2	0.97	0.85653	0.92502
sample0003	600	1200	1.2	0.45	0.451173	0.471623
sample0004	900	1200	1.2	0.45	0.441231	0.465271
sample0005	600	600	1.8	0.66	0.67356	0.65327
sample0006	900	600	1.8	0.7	0.663618	0.671098
sample0007	600	1200	1.8	0.32	0.25826	0.35003
sample0008	900	1200	1.8	0.32	0.248318	0.338725
sample0009	556.92	900	1.5	0.47	0.563794	0.505975
sample0010	943.08	900	1.5	0.48	0.550996	0.510618
sample0011	750	513.84	1.5	0.88	0.824682	0.889852
sample0012	750	1286.16	1.5	0.45	0.290108	0.397823
sample0013	750	900	1.11	0.69	0.682789	0.636133
sample0014	750	900	1.89	0.41	0.432002	0.393381
sample0015	750	900	1.5	0.53	0.557395	0.507977
sample0016	750	900	1.5	0.52	0.557395	0.507977
sample0017	800	800	1.5	0.57	0.624955	0.58214
sample0018	900	900	1.5	0.46	0.552424	0.509972
sample0019	700	700	1.2	0.71	0.793942	0.794339
sample0020	750	900	1.5	0.4819	0.557395	0.507977
sample0021	600	800	1.2	0.6987	0.72804	0.685292
sample0022	800	800	1.2	0.704	0.721411	0.693901
sample0023	800	1000	1.5	0.437	0.486522	0.456393
sample0024	800	1000	1.8	0.3657	0.390065	0.378115
sample0025	700	500	1.5	0.9117	0.835919	0.903306
					MLR	BRANNGP
test0001	556.92	513.84	1.11	0	0.956475	1.04524
test0002	600	513.84	1.11	0	0.955047	1.04793
test0003	650	513.84	1.11	0	0.95339	1.05103
test0004	700	513.84	1.11	0	0.951733	1.05412
test0005	750	513.84	1.11	0	0.950076	1.05719
test0006	800	513.84	1.11	0	0.948418	1.06024
test0007	850	513.84	1.11	0	0.946761	1.06326
test0008	900	513.84	1.11	0	0.945104	1.06627
test0009	943.08	513.84	1.11	0	0.943677	1.06884
test0010	556.92	550	1.11	0	0.931446	1.00211
test0011	600	550	1.11	0	0.930018	1.0049
test0012	650	550	1.11	0	0.928361	1.00812
test0013	700	550	1.11	0	0.926704	1.01133
test0014	750	550	1.11	0	0.925047	1.01452
test0015	800	550	1.11	0	0.92339	1.01771
test0016	850	550	1.11	0	0.921733	1.02088
test0017	900	550	1.11	0	0.920076	1.02403
test0018	943.08	550	1.11	0	0.918648	1.02674
test0019	556.92	600	1.11	0	0.896837	0.941689
test0020	600	600	1.11	0	0.89541	0.944506
test0021	650	600	1.11	0	0.893753	0.947775
test0022	700	600	1.11	0	0.892096	0.951044
test0023	750	600	1.11	0	0.890438	0.954311
test0024	800	600	1.11	0	0.888781	0.957576
test0025	850	600	1.11	0	0.887124	0.960838
test0026	900	600	1.11	0	0.885467	0.964097
test0027	943.08	600	1.11	0	0.88404	0.966902
test0028	556.92	650	1.11	0	0.862229	0.881673
test0029	600	650	1.11	0	0.860801	0.884413
test0030	650	650	1.11	0	0.859144	0.887602
test0031	700	650	1.11	0	0.857487	0.890801
test0032	750	650	1.11	0	0.85583	0.894009
test0033	800	650	1.11	0	0.854173	0.897226
test0034	850	650	1.11	0	0.852516	0.90045
test0035	900	650	1.11	0	0.850859	0.903683
test0036	943.08	650	1.11	0	0.849431	0.906473
test0037	556.92	700	1.11	0	0.827621	0.823496
test0038	600	700	1.11	0	0.826193	0.826054
test0039	650	700	1.11	0	0.824536	0.82904
test0040	700	700	1.11	0	0.822879	0.832047
test0041	750	700	1.11	0	0.821222	0.835072
test0042	800	700	1.11	0	0.819565	0.838115
test0043	850	700	1.11	0	0.817908	0.841177
test0044	900	700	1.11	0	0.816251	0.844255
test0045	943.08	700	1.11	0	0.814823	0.846921
test0046	556.92	750	1.11	0	0.793013	0.76843
test0047	600	750	1.11	0	0.791585	0.770718
test0048	650	750	1.11	0	0.789928	0.773398
test0049	700	750	1.11	0	0.788271	0.776105
test0050	750	750	1.11	0	0.786614	0.778839
test0051	800	750	1.11	0	0.784956	0.781599
test0052	850	750	1.11	0	0.783299	0.784385
test0053	900	750	1.11	0	0.781642	0.787197
test0054	943.08	750	1.11	0	0.780215	0.78964
test0055	556.92	800	1.11	0	0.758404	0.717506
test0056	600	800	1.11	0	0.756976	0.719456
test0057	650	800	1.11	0	0.755319	0.721749
test0058	700	800	1.11	0	0.753662	0.724074
test0059	750	800	1.11	0	0.752005	0.726432
test0060	800	800	1.11	0	0.750348	0.728821
test0061	850	800	1.11	0	0.748691	0.731243
test0062	900	800	1.11	0	0.747034	0.733696
test0063	943.08	800	1.11	0	0.745606	0.735835
test0064	556.92	850	1.11	0	0.723796	0.671453
test0065	600	850	1.11	0	0.722368	0.673022
test0066	650	850	1.11	0	0.720711	0.674875
test0067	700	850	1.11	0	0.719054	0.676764
test0068	750	850	1.11	0	0.717397	0.678688
test0069	800	850	1.11	0	0.71574	0.680647
test0070	850	850	1.11	0	0.714083	0.682641
test0071	900	850	1.11	0	0.712426	0.684671
test0072	943.08	850	1.11	0	0.710998	0.686448
test0073	556.92	900	1.11	0	0.689188	0.630692
test0074	600	900	1.11	0	0.68776	0.63186
test0075	650	900	1.11	0	0.686103	0.633249
test0076	700	900	1.11	0	0.684446	0.634673
test0077	750	900	1.11	0	0.682789	0.636133
test0078	800	900	1.11	0	0.681131	0.637629
test0079	850	900	1.11	0	0.679474	0.639162
test0080	900	900	1.11	0	0.677817	0.640731
test0081	943.08	900	1.11	0	0.67639	0.642112
test0082	556.92	950	1.11	0	0.654579	0.595357
test0083	600	950	1.11	0	0.653151	0.596126
test0084	650	950	1.11	0	0.651494	0.597049
test0085	700	950	1.11	0	0.649837	0.598006
test0086	750	950	1.11	0	0.64818	0.598997
test0087	800	950	1.11	0	0.646523	0.600023
test0088	850	950	1.11	0	0.644866	0.601085
test0089	900	950	1.11	0	0.643209	0.602182
test0090	943.08	950	1.11	0	0.641781	0.603156
test0091	556.92	1000	1.11	0	0.619971	0.565344
test0092	600	1000	1.11	0	0.618543	0.56573
test0093	650	1000	1.11	0	0.616886	0.566206
test0094	700	1000	1.11	0	0.615229	0.566712
test0095	750	1000	1.11	0	0.613572	0.56725
test0096	800	1000	1.11	0	0.611915	0.567821
test0097	850	1000	1.11	0	0.610258	0.568423
test0098	900	1000	1.11	0	0.608601	0.569059
test0099	943.08	1000	1.11	0	0.607173	0.569634
test0100	556.92	1050	1.11	0	0.585363	0.540366
test0101	600	1050	1.11	0	0.583935	0.540398
test0102	650	1050	1.11	0	0.582278	0.54046
test0103	700	1050	1.11	0	0.580621	0.540548
test0104	750	1050	1.11	0	0.578964	0.540663
test0105	800	1050	1.11	0	0.577307	0.540807
test0106	850	1050	1.11	0	0.575649	0.540979
test0107	900	1050	1.11	0	0.573992	0.541181
test0108	943.08	1050	1.11	0	0.572565	0.541379
test0109	556.92	1100	1.11	0	0.550754	0.520018
test0110	600	1100	1.11	0	0.549327	0.519732
test0111	650	1100	1.11	0	0.547669	0.51942
test0112	700	1100	1.11	0	0.546012	0.519131
test0113	750	1100	1.11	0	0.544355	0.518864
test0114	800	1100	1.11	0	0.542698	0.518621
test0115	850	1100	1.11	0	0.541041	0.518402
test0116	900	1100	1.11	0	0.539384	0.518207
test0117	943.08	1100	1.11	0	0.537956	0.51806
test0118	556.92	1150	1.11	0	0.516146	0.503825
test0119	600	1150	1.11	0	0.514718	0.503261
test0120	650	1150	1.11	0	0.513061	0.502621
test0121	700	1150	1.11	0	0.511404	0.502
test0122	750	1150	1.11	0	0.509747	0.501396
test0123	800	1150	1.11	0	0.50809	0.500811
test0124	850	1150	1.11	0	0.506433	0.500245
test0125	900	1150	1.11	0	0.504776	0.499699
test0126	943.08	1150	1.11	0	0.503348	0.499246
test0127	556.92	1200	1.11	0	0.481538	0.491287
test0128	600	1200	1.11	0	0.48011	0.490484
test0129	650	1200	1.11	0	0.478453	0.489564
test0130	700	1200	1.11	0	0.476796	0.488657
test0131	750	1200	1.11	0	0.475139	0.487763
test0132	800	1200	1.11	0	0.473482	0.486883
test0133	850	1200	1.11	0	0.471824	0.486018
test0134	900	1200	1.11	0	0.470167	0.485167
test0135	943.08	1200	1.11	0	0.46874	0.484448
test0136	556.92	1250	1.11	0	0.446929	0.48191
test0137	600	1250	1.11	0	0.445502	0.480908
test0138	650	1250	1.11	0	0.443844	0.479752
test0139	700	1250	1.11	0	0.442187	0.478605
test0140	750	1250	1.11	0	0.44053	0.477467
test0141	800	1250	1.11	0	0.438873	0.476338
test0142	850	1250	1.11	0	0.437216	0.475219
test0143	900	1250	1.11	0	0.435559	0.47411
test0144	943.08	1250	1.11	0	0.434131	0.473164
test0145	556.92	1286.16	1.11	0	0.421901	0.476832
test0146	600	1286.16	1.11	0	0.420473	0.475709
test0147	650	1286.16	1.11	0	0.418816	0.47441
test0148	700	1286.16	1.11	0	0.417159	0.473116
test0149	750	1286.16	1.11	0	0.415502	0.471827
test0150	800	1286.16	1.11	0	0.413845	0.470545
test0151	850	1286.16	1.11	0	0.412187	0.46927
test0152	900	1286.16	1.11	0	0.41053	0.468002
test0153	943.08	1286.16	1.11	0	0.409103	0.466917
test0154	556.92	513.84	1.2	0	0.927538	1.00658
test0155	600	513.84	1.2	0	0.92611	1.00932
test0156	650	513.84	1.2	0	0.924453	1.01249
test0157	700	513.84	1.2	0	0.922796	1.01566
test0158	750	513.84	1.2	0	0.921139	1.0188
test0159	800	513.84	1.2	0	0.919482	1.02194
test0160	850	513.84	1.2	0	0.917825	1.02506
test0161	900	513.84	1.2	0	0.916167	1.02816
test0162	943.08	513.84	1.2	0	0.91474	1.03083
test0163	556.92	550	1.2	0	0.902509	0.963108
test0164	600	550	1.2	0	0.901081	0.965912
test0165	650	550	1.2	0	0.899424	0.969162
test0166	700	550	1.2	0	0.897767	0.972407
test0167	750	550	1.2	0	0.89611	0.975647
test0168	800	550	1.2	0	0.894453	0.97888
test0169	850	550	1.2	0	0.892796	0.982106
test0170	900	550	1.2	0	0.891139	0.985324
test0171	943.08	550	1.2	0	0.889711	0.98809
test0172	556.92	600	1.2	0	0.867901	0.902691
test0173	600	600	1.2	0	0.866473	0.905481
test0174	650	600	1.2	0	0.864816	0.908726
test0175	700	600	1.2	0	0.863159	0.911976
test0176	750	600	1.2	0	0.861502	0.915232
test0177	800	600	1.2	0	0.859845	0.918491
test0178	850	600	1.2	0	0.858187	0.921754
test0179	900	600	1.2	0	0.85653	0.92502
test0180	943.08	600	1.2	0	0.855103	0.927836
test0181	556.92	650	1.2	0	0.833292	0.843243
test0182	600	650	1.2	0	0.831865	0.84591
test0183	650	650	1.2	0	0.830207	0.849021
test0184	700	650	1.2	0	0.82855	0.852148
test0185	750	650	1.2	0	0.826893	0.855291
test0186	800	650	1.2	0	0.825236	0.858448
test0187	850	650	1.2	0	0.823579	0.861619
test0188	900	650	1.2	0	0.821922	0.864803
test0189	943.08	650	1.2	0	0.820494	0.867558
test0190	556.92	700	1.2	0	0.798684	0.786148
test0191	600	700	1.2	0	0.797256	0.788593
test0192	650	700	1.2	0	0.795599	0.791454
test0193	700	700	1.2	0	0.793942	0.794339
test0194	750	700	1.2	0	0.792285	0.797249
test0195	800	700	1.2	0	0.790628	0.800183
test0196	850	700	1.2	0	0.788971	0.803141
test0197	900	700	1.2	0	0.787314	0.806121
test0198	943.08	700	1.2	0	0.785886	0.808707
test0199	556.92	750	1.2	0	0.764076	0.732597
test0200	600	750	1.2	0	0.762648	0.734738
test0201	650	750	1.2	0	0.760991	0.737253
test0202	700	750	1.2	0	0.759334	0.7398
test0203	750	750	1.2	0	0.757677	0.742377
test0204	800	750	1.2	0	0.75602	0.744986
test0205	850	750	1.2	0	0.754362	0.747625
test0206	900	750	1.2	0	0.752705	0.750295
test0207	943.08	750	1.2	0	0.751278	0.75262
test0208	556.92	800	1.2	0	0.729467	0.683513
test0209	600	800	1.2	0	0.72804	0.685292
test0210	650	800	1.2	0	0.726382	0.687391
test0211	700	800	1.2	0	0.724725	0.689525
test0212	750	800	1.2	0	0.723068	0.691695
test0213	800	800	1.2	0	0.721411	0.693901
test0214	850	800	1.2	0	0.719754	0.696143
test0215	900	800	1.2	0	0.718097	0.69842
test0216	943.08	800	1.2	0	0.716669	0.700411
test0217	556.92	850	1.2	0	0.694859	0.63951
test0218	600	850	1.2	0	0.693431	0.640893
test0219	650	850	1.2	0	0.691774	0.642533
test0220	700	850	1.2	0	0.690117	0.644211
test0221	750	850	1.2	0	0.68846	0.645927
test0222	800	850	1.2	0	0.686803	0.647681
test0223	850	850	1.2	0	0.685146	0.649473
test0224	900	850	1.2	0	0.683489	0.651303
test0225	943.08	850	1.2	0	0.682061	0.652911
test0226	556.92	900	1.2	0	0.660251	0.600897
test0227	600	900	1.2	0	0.658823	0.601873
test0228	650	900	1.2	0	0.657166	0.603039
test0229	700	900	1.2	0	0.655509	0.604243
test0230	750	900	1.2	0	0.653852	0.605484
test0231	800	900	1.2	0	0.652195	0.606764
test0232	850	900	1.2	0	0.650538	0.608081
test0233	900	900	1.2	0	0.64888	0.609437
test0234	943.08	900	1.2	0	0.647453	0.610637
test0235	556.92	950	1.2	0	0.625642	0.567715
test0236	600	950	1.2	0	0.624215	0.56829
test0237	650	950	1.2	0	0.622558	0.56899
test0238	700	950	1.2	0	0.6209	0.569725
test0239	750	950	1.2	0	0.619243	0.570495
test0240	800	950	1.2	0	0.617586	0.571301
test0241	850	950	1.2	0	0.615929	0.572144
test0242	900	950	1.2	0	0.614272	0.573023
test0243	943.08	950	1.2	0	0.612844	0.573811
test0244	556.92	1000	1.2	0	0.591034	0.539782
test0245	600	1000	1.2	0	0.589606	0.539979
test0246	650	1000	1.2	0	0.587949	0.540237
test0247	700	1000	1.2	0	0.586292	0.540526
test0248	750	1000	1.2	0	0.584635	0.540847
test0249	800	1000	1.2	0	0.582978	0.541201
test0250	850	1000	1.2	0	0.581321	0.541588
test0251	900	1000	1.2	0	0.579664	0.542009
test0252	943.08	1000	1.2	0	0.578236	0.542399
test0253	556.92	1050	1.2	0	0.556426	0.516761
test0254	600	1050	1.2	0	0.554998	0.516613
test0255	650	1050	1.2	0	0.553341	0.516465
test0256	700	1050	1.2	0	0.551684	0.516344
test0257	750	1050	1.2	0	0.550027	0.516251
test0258	800	1050	1.2	0	0.54837	0.516187
test0259	850	1050	1.2	0	0.546713	0.516151
test0260	900	1050	1.2	0	0.545055	0.516145
test0261	943.08	1050	1.2	0	0.543628	0.516164
test0262	556.92	1100	1.2	0	0.521817	0.498214
test0263	600	1100	1.2	0	0.52039	0.497758
test0264	650	1100	1.2	0	0.518733	0.497249
test0265	700	1100	1.2	0	0.517075	0.496762
test0266	750	1100	1.2	0	0.515418	0.496298
test0267	800	1100	1.2	0	0.513761	0.495857
test0268	850	1100	1.2	0	0.512104	0.495441
test0269	900	1100	1.2	0	0.510447	0.495049
test0270	943.08	1100	1.2	0	0.509019	0.494732
test0271	556.92	1150	1.2	0	0.487209	0.483653
test0272	600	1150	1.2	0	0.485781	0.482929
test0273	650	1150	1.2	0	0.484124	0.482105
test0274	700	1150	1.2	0	0.482467	0.481298
test0275	750	1150	1.2	0	0.48081	0.48051
test0276	800	1150	1.2	0	0.479153	0.479739
test0277	850	1150	1.2	0	0.477496	0.478988
test0278	900	1150	1.2	0	0.475839	0.478257
test0279	943.08	1150	1.2	0	0.474411	0.477644
test0280	556.92	1200	1.2	0	0.452601	0.472574
test0281	600	1200	1.2	0	0.451173	0.471623
test0282	650	1200	1.2	0	0.449516	0.470531
test0283	700	1200	1.2	0	0.447859	0.469452
test0284	750	1200	1.2	0	0.446202	0.468385
test0285	800	1200	1.2	0	0.444545	0.467332
test0286	850	1200	1.2	0	0.442888	0.466294
test0287	900	1200	1.2	0	0.441231	0.465271
test0288	943.08	1200	1.2	0	0.439803	0.464402
test0289	556.92	1250	1.2	0	0.417992	0.464492
test0290	600	1250	1.2	0	0.416565	0.463352
test0291	650	1250	1.2	0	0.414908	0.462036
test0292	700	1250	1.2	0	0.413251	0.460729
test0293	750	1250	1.2	0	0.411593	0.45943
test0294	800	1250	1.2	0	0.409936	0.45814
test0295	850	1250	1.2	0	0.408279	0.45686
test0296	900	1250	1.2	0	0.406622	0.45559
test0297	943.08	1250	1.2	0	0.405194	0.454505
test0298	556.92	1286.16	1.2	0	0.392964	0.460256
test0299	600	1286.16	1.2	0	0.391536	0.459001
test0300	650	1286.16	1.2	0	0.389879	0.45755
test0301	700	1286.16	1.2	0	0.388222	0.456103
test0302	750	1286.16	1.2	0	0.386565	0.454662
test0303	800	1286.16	1.2	0	0.384908	0.453227
test0304	850	1286.16	1.2	0	0.383251	0.451799
test0305	900	1286.16	1.2	0	0.381593	0.450378
test0306	943.08	1286.16	1.2	0	0.380166	0.44916
test0307	556.92	513.84	1.3	0	0.895386	0.963397
test0308	600	513.84	1.3	0	0.893958	0.966193
test0309	650	513.84	1.3	0	0.892301	0.969433
test0310	700	513.84	1.3	0	0.890644	0.972667
test0311	750	513.84	1.3	0	0.888987	0.975895
test0312	800	513.84	1.3	0	0.88733	0.979116
test0313	850	513.84	1.3	0	0.885672	0.982329
test0314	900	513.84	1.3	0	0.884015	0.985533
test0315	943.08	513.84	1.3	0	0.882588	0.988287
test0316	556.92	550	1.3	0	0.870357	0.919694
test0317	600	550	1.3	0	0.868929	0.922512
test0318	650	550	1.3	0	0.867272	0.925785
test0319	700	550	1.3	0	0.865615	0.92906
test0320	750	550	1.3	0	0.863958	0.932336
test0321	800	550	1.3	0	0.862301	0.935613
test0322	850	550	1.3	0	0.860644	0.938889
test0323	900	550	1.3	0	0.858987	0.942165
test0324	943.08	550	1.3	0	0.857559	0.944986
test0325	556.92	600	1.3	0	0.835748	0.859495
test0326	600	600	1.3	0	0.834321	0.862247
test0327	650	600	1.3	0	0.832664	0.865454
test0328	700	600	1.3	0	0.831007	0.868673
test0329	750	600	1.3	0	0.82935	0.871903
test0330	800	600	1.3	0	0.827692	0.875146
test0331	850	600	1.3	0	0.826035	0.878398
test0332	900	600	1.3	0	0.824378	0.881661
test0333	943.08	600	1.3	0	0.822951	0.88448
test0334	556.92	650	1.3	0	0.80114	0.800873
test0335	600	650	1.3	0	0.799712	0.803452
test0336	650	650	1.3	0	0.798055	0.806468
test0337	700	650	1.3	0	0.796398	0.809505
test0338	750	650	1.3	0	0.794741	0.812565
test0339	800	650	1.3	0	0.793084	0.815646
test0340	850	650	1.3	0	0.791427	0.818747
test0341	900	650	1.3	0	0.78977	0.821869
test0342	943.08	650	1.3	0	0.788342	0.824575
test0343	556.92	700	1.3	0	0.766532	0.745144
test0344	600	700	1.3	0	0.765104	0.747459
test0345	650	700	1.3	0	0.763447	0.750174
test0346	700	700	1.3	0	0.76179	0.75292
test0347	750	700	1.3	0	0.760133	0.755695
test0348	800	700	1.3	0	0.758476	0.758501
test0349	850	700	1.3	0	0.756819	0.761336
test0350	900	700	1.3	0	0.755162	0.764199
test0351	943.08	700	1.3	0	0.753734	0.76669
test0352	556.92	750	1.3	0	0.731924	0.693396
test0353	600	750	1.3	0	0.730496	0.695375
test0354	650	750	1.3	0	0.728839	0.697704
test0355	700	750	1.3	0	0.727182	0.70007
test0356	750	750	1.3	0	0.725525	0.702471
test0357	800	750	1.3	0	0.723867	0.704909
test0358	850	750	1.3	0	0.72221	0.707382
test0359	900	750	1.3	0	0.720553	0.70989
test0360	943.08	750	1.3	0	0.719126	0.71208
test0361	556.92	800	1.3	0	0.697315	0.646428
test0362	600	800	1.3	0	0.695887	0.648021
test0363	650	800	1.3	0	0.69423	0.649906
test0364	700	800	1.3	0	0.692573	0.65183
test0365	750	800	1.3	0	0.690916	0.653794
test0366	800	800	1.3	0	0.689259	0.655798
test0367	850	800	1.3	0	0.687602	0.657841
test0368	900	800	1.3	0	0.685945	0.659924
test0369	943.08	800	1.3	0	0.684517	0.66175
test0370	556.92	850	1.3	0	0.662707	0.604725
test0371	600	850	1.3	0	0.661279	0.605908
test0372	650	850	1.3	0	0.659622	0.607318
test0373	700	850	1.3	0	0.657965	0.608768
test0374	750	850	1.3	0	0.656308	0.610259
test0375	800	850	1.3	0	0.654651	0.611791
test0376	850	850	1.3	0	0.652994	0.613363
test0377	900	850	1.3	0	0.651337	0.614977
test0378	943.08	850	1.3	0	0.649909	0.616401
test0379	556.92	900	1.3	0	0.628099	0.568479
test0380	600	900	1.3	0	0.626671	0.56925
test0381	650	900	1.3	0	0.625014	0.570179
test0382	700	900	1.3	0	0.623357	0.571148
test0383	750	900	1.3	0	0.6217	0.572156
test0384	800	900	1.3	0	0.620043	0.573203
test0385	850	900	1.3	0	0.618385	0.574291
test0386	900	900	1.3	0	0.616728	0.57542
test0387	943.08	900	1.3	0	0.615301	0.576425
test0388	556.92	950	1.3	0	0.59349	0.537633
test0389	600	950	1.3	0	0.592063	0.538005
test0390	650	950	1.3	0	0.590405	0.538469
test0391	700	950	1.3	0	0.588748	0.538969
test0392	750	950	1.3	0	0.587091	0.539506
test0393	800	950	1.3	0	0.585434	0.54008
test0394	850	950	1.3	0	0.583777	0.540692
test0395	900	950	1.3	0	0.58212	0.541342
test0396	943.08	950	1.3	0	0.580692	0.541933
test0397	556.92	1000	1.3	0	0.558882	0.511933
test0398	600	1000	1.3	0	0.557454	0.511933
test0399	650	1000	1.3	0	0.555797	0.511963
test0400	700	1000	1.3	0	0.55414	0.512024
test0401	750	1000	1.3	0	0.552483	0.512118
test0402	800	1000	1.3	0	0.550826	0.512245
test0403	850	1000	1.3	0	0.549169	0.512407
test0404	900	1000	1.3	0	0.547512	0.512602
test0405	943.08	1000	1.3	0	0.546084	0.512799
test0406	556.92	1050	1.3	0	0.524274	0.490992
test0407	600	1050	1.3	0	0.522846	0.490657
test0408	650	1050	1.3	0	0.521189	0.490292
test0409	700	1050	1.3	0	0.519532	0.489954
test0410	750	1050	1.3	0	0.517875	0.489644
test0411	800	1050	1.3	0	0.516218	0.489363
test0412	850	1050	1.3	0	0.51456	0.489111
test0413	900	1050	1.3	0	0.512903	0.48889
test0414	943.08	1050	1.3	0	0.511476	0.488723
test0415	556.92	1100	1.3	0	0.489665	0.474347
test0416	600	1100	1.3	0	0.488238	0.473714
test0417	650	1100	1.3	0	0.48658	0.473001
test0418	700	1100	1.3	0	0.484923	0.47231
test0419	750	1100	1.3	0	0.483266	0.471641
test0420	800	1100	1.3	0	0.481609	0.470996
test0421	850	1100	1.3	0	0.479952	0.470376
test0422	900	1100	1.3	0	0.478295	0.469781
test0423	943.08	1100	1.3	0	0.476867	0.469288
test0424	556.92	1150	1.3	0	0.455057	0.461496
test0425	600	1150	1.3	0	0.453629	0.460608
test0426	650	1150	1.3	0	0.451972	0.459593
test0427	700	1150	1.3	0	0.450315	0.458596
test0428	750	1150	1.3	0	0.448658	0.457616
test0429	800	1150	1.3	0	0.447001	0.456655
test0430	850	1150	1.3	0	0.445344	0.455713
test0431	900	1150	1.3	0	0.443687	0.454792
test0432	943.08	1150	1.3	0	0.442259	0.454014
test0433	556.92	1200	1.3	0	0.420449	0.451942
test0434	600	1200	1.3	0	0.419021	0.450838
test0435	650	1200	1.3	0	0.417364	0.449568
test0436	700	1200	1.3	0	0.415707	0.448311
test0437	750	1200	1.3	0	0.41405	0.447067
test0438	800	1200	1.3	0	0.412393	0.445836
test0439	850	1200	1.3	0	0.410736	0.44462
test0440	900	1200	1.3	0	0.409078	0.44342
test0441	943.08	1200	1.3	0	0.407651	0.442398
test0442	556.92	1250	1.3	0	0.38584	0.445208
test0443	600	1250	1.3	0	0.384413	0.443926
test0444	650	1250	1.3	0	0.382756	0.442444
test0445	700	1250	1.3	0	0.381098	0.440971
test0446	750	1250	1.3	0	0.379441	0.439507
test0447	800	1250	1.3	0	0.377784	0.438051
test0448	850	1250	1.3	0	0.376127	0.436606
test0449	900	1250	1.3	0	0.37447	0.435171
test0450	943.08	1250	1.3	0	0.373042	0.433944
test0451	556.92	1286.16	1.3	0	0.360812	0.441846
test0452	600	1286.16	1.3	0	0.359384	0.440456
test0453	650	1286.16	1.3	0	0.357727	0.438847
test0454	700	1286.16	1.3	0	0.35607	0.437242
test0455	750	1286.16	1.3	0	0.354413	0.435644
test0456	800	1286.16	1.3	0	0.352756	0.434052
test0457	850	1286.16	1.3	0	0.351098	0.432466
test0458	900	1286.16	1.3	0	0.349441	0.430889
test0459	943.08	1286.16	1.3	0	0.348014	0.429536
test0460	556.92	513.84	1.4	0	0.863233	0.920135
test0461	600	513.84	1.4	0	0.861806	0.922973
test0462	650	513.84	1.4	0	0.860149	0.926268
test0463	700	513.84	1.4	0	0.858492	0.929564
test0464	750	513.84	1.4	0	0.856834	0.93286
test0465	800	513.84	1.4	0	0.855177	0.936156
test0466	850	513.84	1.4	0	0.85352	0.939451
test0467	900	513.84	1.4	0	0.851863	0.942744
test0468	943.08	513.84	1.4	0	0.850436	0.94558
test0469	556.92	550	1.4	0	0.838205	0.876358
test0470	600	550	1.4	0	0.836777	0.879179
test0471	650	550	1.4	0	0.83512	0.882463
test0472	700	550	1.4	0	0.833463	0.885756
test0473	750	550	1.4	0	0.831806	0.889056
test0474	800	550	1.4	0	0.830149	0.892364
test0475	850	550	1.4	0	0.828492	0.895679
test0476	900	550	1.4	0	0.826835	0.899
test0477	943.08	550	1.4	0	0.825407	0.901866
test0478	556.92	600	1.4	0	0.803596	0.816592
test0479	600	600	1.4	0	0.802169	0.819296
test0480	650	600	1.4	0	0.800512	0.822454
test0481	700	600	1.4	0	0.798855	0.82563
test0482	750	600	1.4	0	0.797197	0.828825
test0483	800	600	1.4	0	0.79554	0.832039
test0484	850	600	1.4	0	0.793883	0.835269
test0485	900	600	1.4	0	0.792226	0.838517
test0486	943.08	600	1.4	0	0.790798	0.841328
test0487	556.92	650	1.4	0	0.768988	0.758989
test0488	600	650	1.4	0	0.76756	0.761475
test0489	650	650	1.4	0	0.765903	0.764386
test0490	700	650	1.4	0	0.764246	0.767326
test0491	750	650	1.4	0	0.762589	0.770294
test0492	800	650	1.4	0	0.760932	0.773289
test0493	850	650	1.4	0	0.759275	0.776311
test0494	900	650	1.4	0	0.757618	0.779361
test0495	943.08	650	1.4	0	0.75619	0.782009
test0496	556.92	700	1.4	0	0.73438	0.704782
test0497	600	700	1.4	0	0.732952	0.706963
test0498	650	700	1.4	0	0.731295	0.709529
test0499	700	700	1.4	0	0.729638	0.71213
test0500	750	700	1.4	0	0.727981	0.714766
test0501	800	700	1.4	0	0.726324	0.717437
test0502	850	700	1.4	0	0.724667	0.720143
test0503	900	700	1.4	0	0.72301	0.722884
test0504	943.08	700	1.4	0	0.721582	0.725273
test0505	556.92	750	1.4	0	0.699771	0.654943
test0506	600	750	1.4	0	0.698344	0.656759
test0507	650	750	1.4	0	0.696687	0.658903
test0508	700	750	1.4	0	0.69503	0.661088
test0509	750	750	1.4	0	0.693372	0.663313
test0510	800	750	1.4	0	0.691715	0.665578
test0511	850	750	1.4	0	0.690058	0.667883
test0512	900	750	1.4	0	0.688401	0.670229
test0513	943.08	750	1.4	0	0.686973	0.672282
test0514	556.92	800	1.4	0	0.665163	0.610143
test0515	600	800	1.4	0	0.663735	0.611554
test0516	650	800	1.4	0	0.662078	0.613231
test0517	700	800	1.4	0	0.660421	0.61495
test0518	750	800	1.4	0	0.658764	0.616711
test0519	800	800	1.4	0	0.657107	0.618516
test0520	850	800	1.4	0	0.65545	0.620364
test0521	900	800	1.4	0	0.653793	0.622255
test0522	943.08	800	1.4	0	0.652365	0.623919
test0523	556.92	850	1.4	0	0.630555	0.570743
test0524	600	850	1.4	0	0.629127	0.571734
test0525	650	850	1.4	0	0.62747	0.572923
test0526	700	850	1.4	0	0.625813	0.574154
test0527	750	850	1.4	0	0.624156	0.575429
test0528	800	850	1.4	0	0.622499	0.576746
test0529	850	850	1.4	0	0.620842	0.578107
test0530	900	850	1.4	0	0.619185	0.579511
test0531	943.08	850	1.4	0	0.617757	0.580757
test0532	556.92	900	1.4	0	0.595946	0.536826
test0533	600	900	1.4	0	0.594519	0.537401
test0534	650	900	1.4	0	0.592862	0.538107
test0535	700	900	1.4	0	0.591205	0.538852
test0536	750	900	1.4	0	0.589547	0.539638
test0537	800	900	1.4	0	0.58789	0.540466
test0538	850	900	1.4	0	0.586233	0.541336
test0539	900	900	1.4	0	0.584576	0.542248
test0540	943.08	900	1.4	0	0.583149	0.543068
test0541	556.92	950	1.4	0	0.561338	0.508244
test0542	600	950	1.4	0	0.55991	0.508425
test0543	650	950	1.4	0	0.558253	0.508669
test0544	700	950	1.4	0	0.556596	0.508949
test0545	750	950	1.4	0	0.554939	0.509267
test0546	800	950	1.4	0	0.553282	0.509623
test0547	850	950	1.4	0	0.551625	0.510018
test0548	900	950	1.4	0	0.549968	0.510452
test0549	943.08	950	1.4	0	0.54854	0.510859
test0550	556.92	1000	1.4	0	0.52673	0.484684
test0551	600	1000	1.4	0	0.525302	0.484501
test0552	650	1000	1.4	0	0.523645	0.484319
test0553	700	1000	1.4	0	0.521988	0.484168
test0554	750	1000	1.4	0	0.520331	0.484051
test0555	800	1000	1.4	0	0.518674	0.483968
test0556	850	1000	1.4	0	0.517017	0.48392
test0557	900	1000	1.4	0	0.51536	0.483906
test0558	943.08	1000	1.4	0	0.513932	0.483923
test0559	556.92	1050	1.4	0	0.492122	0.465719
test0560	600	1050	1.4	0	0.490694	0.46521
test0561	650	1050	1.4	0	0.489037	0.464645
test0562	700	1050	1.4	0	0.48738	0.464107
test0563	750	1050	1.4	0	0.485723	0.463597
test0564	800	1050	1.4	0	0.484065	0.463116
test0565	850	1050	1.4	0	0.482408	0.462665
test0566	900	1050	1.4	0	0.480751	0.462244
test0567	943.08	1050	1.4	0	0.479324	0.461907
test0568	556.92	1100	1.4	0	0.457513	0.450864
test0569	600	1100	1.4	0	0.456085	0.45007
test0570	650	1100	1.4	0	0.454428	0.449169
test0571	700	1100	1.4	0	0.452771	0.44829
test0572	750	1100	1.4	0	0.451114	0.447434
test0573	800	1100	1.4	0	0.449457	0.446602
test0574	850	1100	1.4	0	0.4478	0.445795
test0575	900	1100	1.4	0	0.446143	0.445013
test0576	943.08	1100	1.4	0	0.444715	0.44436
test0577	556.92	1150	1.4	0	0.422905	0.439617
test0578	600	1150	1.4	0	0.421477	0.438578
test0579	650	1150	1.4	0	0.41982	0.437389
test0580	700	1150	1.4	0	0.418163	0.436216
test0581	750	1150	1.4	0	0.416506	0.435062
test0582	800	1150	1.4	0	0.414849	0.433927
test0583	850	1150	1.4	0	0.413192	0.432811
test0584	900	1150	1.4	0	0.411535	0.431715
test0585	943.08	1150	1.4	0	0.410107	0.430788
test0586	556.92	1200	1.4	0	0.388297	0.431484
test0587	600	1200	1.4	0	0.386869	0.43024
test0588	650	1200	1.4	0	0.385212	0.428808
test0589	700	1200	1.4	0	0.383555	0.427388
test0590	750	1200	1.4	0	0.381898	0.425981
test0591	800	1200	1.4	0	0.38024	0.424589
test0592	850	1200	1.4	0	0.378583	0.423211
test0593	900	1200	1.4	0	0.376926	0.421849
test0594	943.08	1200	1.4	0	0.375499	0.420688
test0595	556.92	1250	1.4	0	0.353688	0.426003
test0596	600	1250	1.4	0	0.35226	0.42459
test0597	650	1250	1.4	0	0.350603	0.422957
test0598	700	1250	1.4	0	0.348946	0.421333
test0599	750	1250	1.4	0	0.347289	0.419717
test0600	800	1250	1.4	0	0.345632	0.418111
test0601	850	1250	1.4	0	0.343975	0.416515
test0602	900	1250	1.4	0	0.342318	0.41493
test0603	943.08	1250	1.4	0	0.34089	0.413573
test0604	556.92	1286.16	1.4	0	0.328659	0.423452
test0605	600	1286.16	1.4	0	0.327232	0.421937
test0606	650	1286.16	1.4	0	0.325575	0.420183
test0607	700	1286.16	1.4	0	0.323918	0.418435
test0608	750	1286.16	1.4	0	0.322261	0.416693
test0609	800	1286.16	1.4	0	0.320603	0.414957
test0610	850	1286.16	1.4	0	0.318946	0.413228
test0611	900	1286.16	1.4	0	0.317289	0.411508
test0612	943.08	1286.16	1.4	0	0.315862	0.410032
test0613	556.92	513.84	1.5	0	0.831081	0.876948
test0614	600	513.84	1.5	0	0.829654	0.879817
test0615	650	513.84	1.5	0	0.827997	0.883154
test0616	700	513.84	1.5	0	0.826339	0.8865
test0617	750	513.84	1.5	0	0.824682	0.889852
test0618	800	513.84	1.5	0	0.823025	0.893211
test0619	850	513.84	1.5	0	0.821368	0.896576
test0620	900	513.84	1.5	0	0.819711	0.899945
test0621	943.08	513.84	1.5	0	0.818283	0.902852
test0622	556.92	550	1.5	0	0.806053	0.833255
test0623	600	550	1.5	0	0.804625	0.83607
test0624	650	550	1.5	0	0.802968	0.839352
test0625	700	550	1.5	0	0.801311	0.84265
test0626	750	550	1.5	0	0.799654	0.845963
test0627	800	550	1.5	0	0.797997	0.849291
test0628	850	550	1.5	0	0.796339	0.852632
test0629	900	550	1.5	0	0.794682	0.855985
test0630	943.08	550	1.5	0	0.793255	0.858885
test0631	556.92	600	1.5	0	0.771444	0.774134
test0632	600	600	1.5	0	0.770017	0.776782
test0633	650	600	1.5	0	0.768359	0.779879
test0634	700	600	1.5	0	0.766702	0.783003
test0635	750	600	1.5	0	0.765045	0.786151
test0636	800	600	1.5	0	0.763388	0.789325
test0637	850	600	1.5	0	0.761731	0.792522
test0638	900	600	1.5	0	0.760074	0.795743
test0639	943.08	600	1.5	0	0.758646	0.798536
test0640	556.92	650	1.5	0	0.736836	0.717731
test0641	600	650	1.5	0	0.735408	0.720116
test0642	650	650	1.5	0	0.733751	0.722916
test0643	700	650	1.5	0	0.732094	0.725751
test0644	750	650	1.5	0	0.730437	0.728619
test0645	800	650	1.5	0	0.72878	0.731521
test0646	850	650	1.5	0	0.727123	0.734456
test0647	900	650	1.5	0	0.725466	0.737424
test0648	943.08	650	1.5	0	0.724038	0.740006
test0649	556.92	700	1.5	0	0.702228	0.66518
test0650	600	700	1.5	0	0.7008	0.667226
test0651	650	700	1.5	0	0.699143	0.669639
test0652	700	700	1.5	0	0.697486	0.672092
test0653	750	700	1.5	0	0.695829	0.674585
test0654	800	700	1.5	0	0.694172	0.677119
test0655	850	700	1.5	0	0.692515	0.679692
test0656	900	700	1.5	0	0.690857	0.682305
test0657	943.08	700	1.5	0	0.68943	0.684589
test0658	556.92	750	1.5	0	0.667619	0.617334
test0659	600	750	1.5	0	0.666192	0.618988
test0660	650	750	1.5	0	0.664535	0.62095
test0661	700	750	1.5	0	0.662877	0.622955
test0662	750	750	1.5	0	0.66122	0.625005
test0663	800	750	1.5	0	0.659563	0.627099
test0664	850	750	1.5	0	0.657906	0.629238
test0665	900	750	1.5	0	0.656249	0.63142
test0666	943.08	750	1.5	0	0.654821	0.633336
test0667	556.92	800	1.5	0	0.633011	0.574733
test0668	600	800	1.5	0	0.631583	0.575968
test0669	650	800	1.5	0	0.629926	0.577443
test0670	700	800	1.5	0	0.628269	0.578963
test0671	750	800	1.5	0	0.626612	0.580528
test0672	800	800	1.5	0	0.624955	0.58214
test0673	850	800	1.5	0	0.623298	0.583798
test0674	900	800	1.5	0	0.621641	0.585502
test0675	943.08	800	1.5	0	0.620213	0.587008
test0676	556.92	850	1.5	0	0.598403	0.53762
test0677	600	850	1.5	0	0.596975	0.538428
test0678	650	850	1.5	0	0.595318	0.539407
test0679	700	850	1.5	0	0.593661	0.540429
test0680	750	850	1.5	0	0.592004	0.541497
test0681	800	850	1.5	0	0.590347	0.54261
test0682	850	850	1.5	0	0.58869	0.543769
test0683	900	850	1.5	0	0.587032	0.544974
test0684	943.08	850	1.5	0	0.585605	0.546049
test0685	556.92	900	1.5	0	0.563794	0.505975
test0686	600	900	1.5	0	0.562367	0.506369
test0687	650	900	1.5	0	0.56071	0.506863
test0688	700	900	1.5	0	0.559052	0.507399
test0689	750	900	1.5	0	0.557395	0.507977
test0690	800	900	1.5	0	0.555738	0.508599
test0691	850	900	1.5	0	0.554081	0.509263
test0692	900	900	1.5	0	0.552424	0.509972
test0693	943.08	900	1.5	0	0.550996	0.510618
test0694	556.92	950	1.5	0	0.529186	0.479576
test0695	600	950	1.5	0	0.527758	0.47958
test0696	650	950	1.5	0	0.526101	0.479619
test0697	700	950	1.5	0	0.524444	0.479695
test0698	750	950	1.5	0	0.522787	0.47981
test0699	800	950	1.5	0	0.52113	0.479964
test0700	850	950	1.5	0	0.519473	0.480157
test0701	900	950	1.5	0	0.517816	0.480391
test0702	943.08	950	1.5	0	0.516388	0.480625
test0703	556.92	1000	1.5	0	0.494578	0.458055
test0704	600	1000	1.5	0	0.49315	0.457704
test0705	650	1000	1.5	0	0.491493	0.457326
test0706	700	1000	1.5	0	0.489836	0.456981
test0707	750	1000	1.5	0	0.488179	0.45667
test0708	800	1000	1.5	0	0.486522	0.456393
test0709	850	1000	1.5	0	0.484865	0.456152
test0710	900	1000	1.5	0	0.483208	0.455946
test0711	943.08	1000	1.5	0	0.48178	0.455798
test0712	556.92	1050	1.5	0	0.459969	0.440956
test0713	600	1050	1.5	0	0.458542	0.440289
test0714	650	1050	1.5	0	0.456885	0.43954
test0715	700	1050	1.5	0	0.455228	0.438819
test0716	750	1050	1.5	0	0.45357	0.438127
test0717	800	1050	1.5	0	0.451913	0.437464
test0718	850	1050	1.5	0	0.450256	0.436831
test0719	900	1050	1.5	0	0.448599	0.436229
test0720	943.08	1050	1.5	0	0.447171	0.435736
test0721	556.92	1100	1.5	0	0.425361	0.42778
test0722	600	1100	1.5	0	0.423933	0.426839
test0723	650	1100	1.5	0	0.422276	0.425767
test0724	700	1100	1.5	0	0.420619	0.424718
test0725	750	1100	1.5	0	0.418962	0.423692
test0726	800	1100	1.5	0	0.417305	0.42269
test0727	850	1100	1.5	0	0.415648	0.421713
test0728	900	1100	1.5	0	0.413991	0.420762
test0729	943.08	1100	1.5	0	0.412563	0.419964
test0730	556.92	1150	1.5	0	0.390753	0.418027
test0731	600	1150	1.5	0	0.389325	0.416851
test0732	650	1150	1.5	0	0.387668	0.415503
test0733	700	1150	1.5	0	0.386011	0.414173
test0734	750	1150	1.5	0	0.384354	0.412861
test0735	800	1150	1.5	0	0.382697	0.411568
test0736	850	1150	1.5	0	0.38104	0.410295
test0737	900	1150	1.5	0	0.379383	0.409043
test0738	943.08	1150	1.5	0	0.377955	0.407981
test0739	556.92	1200	1.5	0	0.356144	0.411212
test0740	600	1200	1.5	0	0.354717	0.409841
test0741	650	1200	1.5	0	0.35306	0.408262
test0742	700	1200	1.5	0	0.351403	0.406695
test0743	750	1200	1.5	0	0.349745	0.405142
test0744	800	1200	1.5	0	0.348088	0.403604
test0745	850	1200	1.5	0	0.346431	0.402081
test0746	900	1200	1.5	0	0.344774	0.400573
test0747	943.08	1200	1.5	0	0.343347	0.399288
test0748	556.92	1250	1.5	0	0.321536	0.40689
test0749	600	1250	1.5	0	0.320108	0.405358
test0750	650	1250	1.5	0	0.318451	0.403588
test0751	700	1250	1.5	0	0.316794	0.401827
test0752	750	1250	1.5	0	0.315137	0.400075
test0753	800	1250	1.5	0	0.31348	0.398333
test0754	850	1250	1.5	0	0.311823	0.396602
test0755	900	1250	1.5	0	0.310166	0.394882
test0756	943.08	1250	1.5	0	0.308738	0.39341
test0757	556.92	1286.16	1.5	0	0.296507	0.405086
test0758	600	1286.16	1.5	0	0.29508	0.403458
test0759	650	1286.16	1.5	0	0.293423	0.401574
test0760	700	1286.16	1.5	0	0.291765	0.399695
test0761	750	1286.16	1.5	0	0.290108	0.397823
test0762	800	1286.16	1.5	0	0.288451	0.395958
test0763	850	1286.16	1.5	0	0.286794	0.394101
test0764	900	1286.16	1.5	0	0.285137	0.392252
test0765	943.08	1286.16	1.5	0	0.283709	0.390666
test0766	556.92	513.84	1.6	0	0.798929	0.833991
test0767	600	513.84	1.6	0	0.797502	0.83688
test0768	650	513.84	1.6	0	0.795844	0.840247
test0769	700	513.84	1.6	0	0.794187	0.843628
test0770	750	513.84	1.6	0	0.79253	0.847024
test0771	800	513.84	1.6	0	0.790873	0.850432
test0772	850	513.84	1.6	0	0.789216	0.853853
test0773	900	513.84	1.6	0	0.787559	0.857286
test0774	943.08	513.84	1.6	0	0.786131	0.860253
test0775	556.92	550	1.6	0	0.773901	0.790541
test0776	600	550	1.6	0	0.772473	0.793339
test0777	650	550	1.6	0	0.770816	0.796608
test0778	700	550	1.6	0	0.769159	0.799899
test0779	750	550	1.6	0	0.767502	0.803212
test0780	800	550	1.6	0	0.765844	0.806545
test0781	850	550	1.6	0	0.764187	0.809899
test0782	900	550	1.6	0	0.76253	0.813273
test0783	943.08	550	1.6	0	0.761103	0.816195
test0784	556.92	600	1.6	0	0.739292	0.732265
test0785	600	600	1.6	0	0.737864	0.734849
test0786	650	600	1.6	0	0.736207	0.737877
test0787	700	600	1.6	0	0.73455	0.740938
test0788	750	600	1.6	0	0.732893	0.744029
test0789	800	600	1.6	0	0.731236	0.747152
test0790	850	600	1.6	0	0.729579	0.750305
test0791	900	600	1.6	0	0.727922	0.753488
test0792	943.08	600	1.6	0	0.726494	0.756254
test0793	556.92	650	1.6	0	0.704684	0.677225
test0794	600	650	1.6	0	0.703256	0.679506
test0795	650	650	1.6	0	0.701599	0.68219
test0796	700	650	1.6	0	0.699942	0.684913
test0797	750	650	1.6	0	0.698285	0.687676
test0798	800	650	1.6	0	0.696628	0.690478
test0799	850	650	1.6	0	0.694971	0.693318
test0800	900	650	1.6	0	0.693314	0.696196
test0801	943.08	650	1.6	0	0.691886	0.698707
test0802	556.92	700	1.6	0	0.670076	0.626447
test0803	600	700	1.6	0	0.668648	0.628357
test0804	650	700	1.6	0	0.666991	0.630617
test0805	700	700	1.6	0	0.665334	0.632921
test0806	750	700	1.6	0	0.663677	0.63527
test0807	800	700	1.6	0	0.66202	0.637663
test0808	850	700	1.6	0	0.660362	0.640101
test0809	900	700	1.6	0	0.658705	0.642584
test0810	943.08	700	1.6	0	0.657278	0.644758
test0811	556.92	750	1.6	0	0.635467	0.580654
test0812	600	750	1.6	0	0.63404	0.582153
test0813	650	750	1.6	0	0.632382	0.583935
test0814	700	750	1.6	0	0.630725	0.585766
test0815	750	750	1.6	0	0.629068	0.587644
test0816	800	750	1.6	0	0.627411	0.589569
test0817	850	750	1.6	0	0.625754	0.591543
test0818	900	750	1.6	0	0.624097	0.593564
test0819	943.08	750	1.6	0	0.622669	0.595344
test0820	556.92	800	1.6	0	0.600859	0.540264
test0821	600	800	1.6	0	0.599431	0.54133
test0822	650	800	1.6	0	0.597774	0.542612
test0823	700	800	1.6	0	0.596117	0.543942
test0824	750	800	1.6	0	0.59446	0.545319
test0825	800	800	1.6	0	0.592803	0.546745
test0826	850	800	1.6	0	0.591146	0.54822
test0827	900	800	1.6	0	0.589489	0.549744
test0828	943.08	800	1.6	0	0.588061	0.551096
test0829	556.92	850	1.6	0	0.566251	0.505404
test0830	600	850	1.6	0	0.564823	0.50604
test0831	650	850	1.6	0	0.563166	0.506821
test0832	700	850	1.6	0	0.561509	0.507647
test0833	750	850	1.6	0	0.559852	0.50852
test0834	800	850	1.6	0	0.558195	0.50944
test0835	850	850	1.6	0	0.556537	0.510408
test0836	900	850	1.6	0	0.55488	0.511424
test0837	943.08	850	1.6	0	0.553453	0.512338
test0838	556.92	900	1.6	0	0.531642	0.475964
test0839	600	900	1.6	0	0.530215	0.476188
test0840	650	900	1.6	0	0.528557	0.476487
test0841	700	900	1.6	0	0.5269	0.476828
test0842	750	900	1.6	0	0.525243	0.477213
test0843	800	900	1.6	0	0.523586	0.477642
test0844	850	900	1.6	0	0.521929	0.478116
test0845	900	900	1.6	0	0.520272	0.478634
test0846	943.08	900	1.6	0	0.518844	0.479118
test0847	556.92	950	1.6	0	0.497034	0.451656
test0848	600	950	1.6	0	0.495606	0.451497
test0849	650	950	1.6	0	0.493949	0.451347
test0850	700	950	1.6	0	0.492292	0.451236
test0851	750	950	1.6	0	0.490635	0.451164
test0852	800	950	1.6	0	0.488978	0.451132
test0853	850	950	1.6	0	0.487321	0.45114
test0854	900	950	1.6	0	0.485664	0.45119
test0855	943.08	950	1.6	0	0.484236	0.451266
test0856	556.92	1000	1.6	0	0.462426	0.432066
test0857	600	1000	1.6	0	0.460998	0.431562
test0858	650	1000	1.6	0	0.459341	0.431007
test0859	700	1000	1.6	0	0.457684	0.430485
test0860	750	1000	1.6	0	0.456027	0.429997
test0861	800	1000	1.6	0	0.45437	0.429545
test0862	850	1000	1.6	0	0.452713	0.429128
test0863	900	1000	1.6	0	0.451055	0.428747
test0864	943.08	1000	1.6	0	0.449628	0.428449
test0865	556.92	1050	1.6	0	0.427817	0.416719
test0866	600	1050	1.6	0	0.42639	0.415909
test0867	650	1050	1.6	0	0.424732	0.414995
test0868	700	1050	1.6	0	0.423075	0.414109
test0869	750	1050	1.6	0	0.421418	0.413252
test0870	800	1050	1.6	0	0.419761	0.412425
test0871	850	1050	1.6	0	0.418104	0.411629
test0872	900	1050	1.6	0	0.416447	0.410864
test0873	943.08	1050	1.6	0	0.415019	0.41023
test0874	556.92	1100	1.6	0	0.393209	0.40511
test0875	600	1100	1.6	0	0.391781	0.404036
test0876	650	1100	1.6	0	0.390124	0.402811
test0877	700	1100	1.6	0	0.388467	0.401609
test0878	750	1100	1.6	0	0.38681	0.400431
test0879	800	1100	1.6	0	0.385153	0.399277
test0880	850	1100	1.6	0	0.383496	0.398149
test0881	900	1100	1.6	0	0.381839	0.397047
test0882	943.08	1100	1.6	0	0.380411	0.396119
test0883	556.92	1150	1.6	0	0.358601	0.396741
test0884	600	1150	1.6	0	0.357173	0.395443
test0885	650	1150	1.6	0	0.355516	0.393954
test0886	700	1150	1.6	0	0.353859	0.392482
test0887	750	1150	1.6	0	0.352202	0.39103
test0888	800	1150	1.6	0	0.350545	0.389597
test0889	850	1150	1.6	0	0.348888	0.388184
test0890	900	1150	1.6	0	0.34723	0.386793
test0891	943.08	1150	1.6	0	0.345803	0.385612
test0892	556.92	1200	1.6	0	0.323992	0.391143
test0893	600	1200	1.6	0	0.322565	0.389659
test0894	650	1200	1.6	0	0.320908	0.387948
test0895	700	1200	1.6	0	0.31925	0.386251
test0896	750	1200	1.6	0	0.317593	0.384568
test0897	800	1200	1.6	0	0.315936	0.3829
test0898	850	1200	1.6	0	0.314279	0.381248
test0899	900	1200	1.6	0	0.312622	0.379612
test0900	943.08	1200	1.6	0	0.311194	0.378216
test0901	556.92	1250	1.6	0	0.289384	0.387885
test0902	600	1250	1.6	0	0.287956	0.386248
test0903	650	1250	1.6	0	0.286299	0.384355
test0904	700	1250	1.6	0	0.284642	0.382473
test0905	750	1250	1.6	0	0.282985	0.3806
test0906	800	1250	1.6	0	0.281328	0.378738
test0907	850	1250	1.6	0	0.279671	0.376887
test0908	900	1250	1.6	0	0.278014	0.375048
test0909	943.08	1250	1.6	0	0.276586	0.373474
test0910	556.92	1286.16	1.6	0	0.264355	0.386768
test0911	600	1286.16	1.6	0	0.262928	0.385039
test0912	650	1286.16	1.6	0	0.26127	0.383037
test0913	700	1286.16	1.6	0	0.259613	0.381043
test0914	750	1286.16	1.6	0	0.257956	0.379055
test0915	800	1286.16	1.6	0	0.256299	0.377076
test0916	850	1286.16	1.6	0	0.254642	0.375105
test0917	900	1286.16	1.6	0	0.252985	0.373143
test0918	943.08	1286.16	1.6	0	0.251557	0.37146
test0919	556.92	513.84	1.7	0	0.766777	0.791416
test0920	600	513.84	1.7	0	0.765349	0.794313
test0921	650	513.84	1.7	0	0.763692	0.797696
test0922	700	513.84	1.7	0	0.762035	0.801101
test0923	750	513.84	1.7	0	0.760378	0.804526
test0924	800	513.84	1.7	0	0.758721	0.80797
test0925	850	513.84	1.7	0	0.757064	0.811434
test0926	900	513.84	1.7	0	0.755407	0.814915
test0927	943.08	513.84	1.7	0	0.753979	0.817929
test0928	556.92	550	1.7	0	0.741748	0.748365
test0929	600	550	1.7	0	0.740321	0.751136
test0930	650	550	1.7	0	0.738664	0.754379
test0931	700	550	1.7	0	0.737007	0.757651
test0932	750	550	1.7	0	0.735349	0.760951
test0933	800	550	1.7	0	0.733692	0.764278
test0934	850	550	1.7	0	0.732035	0.767632
test0935	900	550	1.7	0	0.730378	0.771012
test0936	943.08	550	1.7	0	0.72895	0.773944
test0937	556.92	600	1.7	0	0.70714	0.691123
test0938	600	600	1.7	0	0.705712	0.693635
test0939	650	600	1.7	0	0.704055	0.696586
test0940	700	600	1.7	0	0.702398	0.699575
test0941	750	600	1.7	0	0.700741	0.7026
test0942	800	600	1.7	0	0.699084	0.705663
test0943	850	600	1.7	0	0.697427	0.708761
test0944	900	600	1.7	0	0.69577	0.711895
test0945	943.08	600	1.7	0	0.694342	0.714624
test0946	556.92	650	1.7	0	0.672532	0.637593
test0947	600	650	1.7	0	0.671104	0.639766
test0948	650	650	1.7	0	0.669447	0.642329
test0949	700	650	1.7	0	0.66779	0.644937
test0950	750	650	1.7	0	0.666133	0.647589
test0951	800	650	1.7	0	0.664476	0.650285
test0952	850	650	1.7	0	0.662819	0.653024
test0953	900	650	1.7	0	0.661162	0.655807
test0954	943.08	650	1.7	0	0.659734	0.658239
test0955	556.92	700	1.7	0	0.637923	0.588681
test0956	600	700	1.7	0	0.636496	0.590457
test0957	650	700	1.7	0	0.634839	0.592564
test0958	700	700	1.7	0	0.633182	0.59472
test0959	750	700	1.7	0	0.631524	0.596924
test0960	800	700	1.7	0	0.629867	0.599177
test0961	850	700	1.7	0	0.62821	0.601478
test0962	900	700	1.7	0	0.626553	0.603828
test0963	943.08	700	1.7	0	0.625126	0.605891
test0964	556.92	750	1.7	0	0.603315	0.544984
test0965	600	750	1.7	0	0.601887	0.546331
test0966	650	750	1.7	0	0.60023	0.54794
test0967	700	750	1.7	0	0.598573	0.549601
test0968	750	750	1.7	0	0.596916	0.551312
test0969	800	750	1.7	0	0.595259	0.553073
test0970	850	750	1.7	0	0.593602	0.554886
test0971	900	750	1.7	0	0.591945	0.556749
test0972	943.08	750	1.7	0	0.590517	0.558396
test0973	556.92	800	1.7	0	0.568707	0.506795
test0974	600	800	1.7	0	0.567279	0.507702
test0975	650	800	1.7	0	0.565622	0.508801
test0976	700	800	1.7	0	0.563965	0.509949
test0977	750	800	1.7	0	0.562308	0.511148
test0978	800	800	1.7	0	0.560651	0.512397
test0979	850	800	1.7	0	0.558994	0.513698
test0980	900	800	1.7	0	0.557337	0.515049
test0981	943.08	800	1.7	0	0.555909	0.516255
test0982	556.92	850	1.7	0	0.534099	0.474139
test0983	600	850	1.7	0	0.532671	0.474615
test0984	650	850	1.7	0	0.531014	0.475211
test0985	700	850	1.7	0	0.529357	0.475855
test0986	750	850	1.7	0	0.5277	0.476546
test0987	800	850	1.7	0	0.526042	0.477286
test0988	850	850	1.7	0	0.524385	0.478075
test0989	900	850	1.7	0	0.522728	0.478913
test0990	943.08	850	1.7	0	0.521301	0.479676
test0991	556.92	900	1.7	0	0.49949	0.446825
test0992	600	900	1.7	0	0.498062	0.446893
test0993	650	900	1.7	0	0.496405	0.447012
test0994	700	900	1.7	0	0.494748	0.447175
test0995	750	900	1.7	0	0.493091	0.447382
test0996	800	900	1.7	0	0.491434	0.447634
test0997	850	900	1.7	0	0.489777	0.447932
test0998	900	900	1.7	0	0.48812	0.448275
test0999	943.08	900	1.7	0	0.486692	0.448609
test1000	556.92	950	1.7	0	0.464882	0.424506
test1001	600	950	1.7	0	0.463454	0.4242
test1002	650	950	1.7	0	0.461797	0.42388
test1003	700	950	1.7	0	0.46014	0.423599
test1004	750	950	1.7	0	0.458483	0.423357
test1005	800	950	1.7	0	0.456826	0.423156
test1006	850	950	1.7	0	0.455169	0.422997
test1007	900	950	1.7	0	0.453512	0.422879
test1008	943.08	950	1.7	0	0.452084	0.422812
test1009	556.92	1000	1.7	0	0.430274	0.406738
test1010	600	1000	1.7	0	0.428846	0.406096
test1011	650	1000	1.7	0	0.427189	0.405382
test1012	700	1000	1.7	0	0.425532	0.404701
test1013	750	1000	1.7	0	0.423875	0.404055
test1014	800	1000	1.7	0	0.422217	0.403445
test1015	850	1000	1.7	0	0.42056	0.40287
test1016	900	1000	1.7	0	0.418903	0.402333
test1017	943.08	1000	1.7	0	0.417476	0.4019
test1018	556.92	1050	1.7	0	0.395665	0.393028
test1019	600	1050	1.7	0	0.394237	0.392091
test1020	650	1050	1.7	0	0.39258	0.39103
test1021	700	1050	1.7	0	0.390923	0.389997
test1022	750	1050	1.7	0	0.389266	0.388994
test1023	800	1050	1.7	0	0.387609	0.388022
test1024	850	1050	1.7	0	0.385952	0.38708
test1025	900	1050	1.7	0	0.384295	0.38617
test1026	943.08	1050	1.7	0	0.382867	0.385412
test1027	556.92	1100	1.7	0	0.361057	0.382871
test1028	600	1100	1.7	0	0.359629	0.381681
test1029	650	1100	1.7	0	0.357972	0.38032
test1030	700	1100	1.7	0	0.356315	0.378984
test1031	750	1100	1.7	0	0.354658	0.377671
test1032	800	1100	1.7	0	0.353001	0.376384
test1033	850	1100	1.7	0	0.351344	0.375123
test1034	900	1100	1.7	0	0.349687	0.373888
test1035	943.08	1100	1.7	0	0.348259	0.372846
test1036	556.92	1150	1.7	0	0.326449	0.375779
test1037	600	1150	1.7	0	0.325021	0.374374
test1038	650	1150	1.7	0	0.323364	0.37276
test1039	700	1150	1.7	0	0.321707	0.371165
test1040	750	1150	1.7	0	0.32005	0.369589
test1041	800	1150	1.7	0	0.318393	0.368034
test1042	850	1150	1.7	0	0.316735	0.366499
test1043	900	1150	1.7	0	0.315078	0.364986
test1044	943.08	1150	1.7	0	0.313651	0.363701
test1045	556.92	1200	1.7	0	0.29184	0.371297
test1046	600	1200	1.7	0	0.290413	0.369713
test1047	650	1200	1.7	0	0.288755	0.367888
test1048	700	1200	1.7	0	0.287098	0.366076
test1049	750	1200	1.7	0	0.285441	0.36428
test1050	800	1200	1.7	0	0.283784	0.362499
test1051	850	1200	1.7	0	0.282127	0.360735
test1052	900	1200	1.7	0	0.28047	0.358988
test1053	943.08	1200	1.7	0	0.279042	0.357496
test1054	556.92	1250	1.7	0	0.257232	0.369012
test1055	600	1250	1.7	0	0.255804	0.367282
test1056	650	1250	1.7	0	0.254147	0.365282
test1057	700	1250	1.7	0	0.25249	0.363293
test1058	750	1250	1.7	0	0.250833	0.361315
test1059	800	1250	1.7	0	0.249176	0.359349
test1060	850	1250	1.7	0	0.247519	0.357394
test1061	900	1250	1.7	0	0.245862	0.355452
test1062	943.08	1250	1.7	0	0.244434	0.35379
test1063	556.92	1286.16	1.7	0	0.232203	0.36852
test1064	600	1286.16	1.7	0	0.230775	0.366702
test1065	650	1286.16	1.7	0	0.229118	0.364598
test1066	700	1286.16	1.7	0	0.227461	0.362502
test1067	750	1286.16	1.7	0	0.225804	0.360414
test1068	800	1286.16	1.7	0	0.224147	0.358335
test1069	850	1286.16	1.7	0	0.22249	0.356265
test1070	900	1286.16	1.7	0	0.220833	0.354205
test1071	943.08	1286.16	1.7	0	0.219405	0.352439
test1072	556.92	513.84	1.8	0	0.734625	0.74937
test1073	600	513.84	1.8	0	0.733197	0.752264
test1074	650	513.84	1.8	0	0.73154	0.75565
test1075	700	513.84	1.8	0	0.729883	0.759064
test1076	750	513.84	1.8	0	0.728226	0.762504
test1077	800	513.84	1.8	0	0.726569	0.76597
test1078	850	513.84	1.8	0	0.724912	0.769461
test1079	900	513.84	1.8	0	0.723255	0.772977
test1080	943.08	513.84	1.8	0	0.721827	0.776025
test1081	556.92	550	1.8	0	0.709596	0.706867
test1082	600	550	1.8	0	0.708169	0.709601
test1083	650	550	1.8	0	0.706512	0.712807
test1084	700	550	1.8	0	0.704854	0.716048
test1085	750	550	1.8	0	0.703197	0.719323
test1086	800	550	1.8	0	0.70154	0.722631
test1087	850	550	1.8	0	0.699883	0.725972
test1088	900	550	1.8	0	0.698226	0.729345
test1089	943.08	550	1.8	0	0.696798	0.732276
test1090	556.92	600	1.8	0	0.674988	0.650835
test1091	600	600	1.8	0	0.67356	0.65327
test1092	650	600	1.8	0	0.671903	0.656135
test1093	700	600	1.8	0	0.670246	0.659044
test1094	750	600	1.8	0	0.668589	0.661995
test1095	800	600	1.8	0	0.666932	0.664988
test1096	850	600	1.8	0	0.665275	0.668022
test1097	900	600	1.8	0	0.663618	0.671098
test1098	943.08	600	1.8	0	0.66219	0.67378
test1099	556.92	650	1.8	0	0.64038	0.598942
test1100	600	650	1.8	0	0.638952	0.601005
test1101	650	650	1.8	0	0.637295	0.603446
test1102	700	650	1.8	0	0.635638	0.605934
test1103	750	650	1.8	0	0.633981	0.608472
test1104	800	650	1.8	0	0.632324	0.611057
test1105	850	650	1.8	0	0.630667	0.613691
test1106	900	650	1.8	0	0.629009	0.616372
test1107	943.08	650	1.8	0	0.627582	0.618721
test1108	556.92	700	1.8	0	0.605771	0.55197
test1109	600	700	1.8	0	0.604344	0.553615
test1110	650	700	1.8	0	0.602687	0.555572
test1111	700	700	1.8	0	0.601029	0.557581
test1112	750	700	1.8	0	0.599372	0.559642
test1113	800	700	1.8	0	0.597715	0.561754
test1114	850	700	1.8	0	0.596058	0.563919
test1115	900	700	1.8	0	0.594401	0.566136
test1116	943.08	700	1.8	0	0.592973	0.568088
test1117	556.92	750	1.8	0	0.571163	0.510389
test1118	600	750	1.8	0	0.569735	0.511592
test1119	650	750	1.8	0	0.568078	0.513036
test1120	700	750	1.8	0	0.566421	0.514533
test1121	750	750	1.8	0	0.564764	0.516083
test1122	800	750	1.8	0	0.563107	0.517686
test1123	850	750	1.8	0	0.56145	0.519343
test1124	900	750	1.8	0	0.559793	0.521053
test1125	943.08	750	1.8	0	0.558365	0.522571
test1126	556.92	800	1.8	0	0.536555	0.474378
test1127	600	800	1.8	0	0.535127	0.475136
test1128	650	800	1.8	0	0.53347	0.476063
test1129	700	800	1.8	0	0.531813	0.477041
test1130	750	800	1.8	0	0.530156	0.478071
test1131	800	800	1.8	0	0.528499	0.479154
test1132	850	800	1.8	0	0.526842	0.480289
test1133	900	800	1.8	0	0.525185	0.481478
test1134	943.08	800	1.8	0	0.523757	0.482545
test1135	556.92	850	1.8	0	0.501946	0.443864
test1136	600	850	1.8	0	0.500519	0.444193
test1137	650	850	1.8	0	0.498862	0.444618
test1138	700	850	1.8	0	0.497205	0.445093
test1139	750	850	1.8	0	0.495547	0.445616
test1140	800	850	1.8	0	0.49389	0.446189
test1141	850	850	1.8	0	0.492233	0.446812
test1142	900	850	1.8	0	0.490576	0.447486
test1143	943.08	850	1.8	0	0.489148	0.448108
test1144	556.92	900	1.8	0	0.467338	0.418587
test1145	600	900	1.8	0	0.46591	0.418514
test1146	650	900	1.8	0	0.464253	0.418469
test1147	700	900	1.8	0	0.462596	0.41847
test1148	750	900	1.8	0	0.460939	0.418515
test1149	800	900	1.8	0	0.459282	0.418606
test1150	850	900	1.8	0	0.457625	0.418743
test1151	900	900	1.8	0	0.455968	0.418928
test1152	943.08	900	1.8	0	0.45454	0.419125
test1153	556.92	950	1.8	0	0.43273	0.398152
test1154	600	950	1.8	0	0.431302	0.397714
test1155	650	950	1.8	0	0.429645	0.397241
test1156	700	950	1.8	0	0.427988	0.396807
test1157	750	950	1.8	0	0.426331	0.396414
test1158	800	950	1.8	0	0.424674	0.396062
test1159	850	950	1.8	0	0.423017	0.395751
test1160	900	950	1.8	0	0.42136	0.395483
test1161	943.08	950	1.8	0	0.419932	0.395287
test1162	556.92	1000	1.8	0	0.398121	0.382092
test1163	600	1000	1.8	0	0.396694	0.381328
test1164	650	1000	1.8	0	0.395037	0.380472
test1165	700	1000	1.8	0	0.39338	0.379651
test1166	750	1000	1.8	0	0.391722	0.378865
test1167	800	1000	1.8	0	0.390065	0.378115
test1168	850	1000	1.8	0	0.388408	0.377401
test1169	900	1000	1.8	0	0.386751	0.376725
test1170	943.08	1000	1.8	0	0.385324	0.376173
test1171	556.92	1050	1.8	0	0.363513	0.369904
test1172	600	1050	1.8	0	0.362085	0.368855
test1173	650	1050	1.8	0	0.360428	0.367665
test1174	700	1050	1.8	0	0.358771	0.366504
test1175	750	1050	1.8	0	0.357114	0.365373
test1176	800	1050	1.8	0	0.355457	0.364273
test1177	850	1050	1.8	0	0.3538	0.363204
test1178	900	1050	1.8	0	0.352143	0.362167
test1179	943.08	1050	1.8	0	0.350715	0.361301
test1180	556.92	1100	1.8	0	0.328905	0.361087
test1181	600	1100	1.8	0	0.327477	0.359795
test1182	650	1100	1.8	0	0.32582	0.358317
test1183	700	1100	1.8	0	0.324163	0.356863
test1184	750	1100	1.8	0	0.322506	0.355434
test1185	800	1100	1.8	0	0.320849	0.354031
test1186	850	1100	1.8	0	0.319192	0.352655
test1187	900	1100	1.8	0	0.317535	0.351305
test1188	943.08	1100	1.8	0	0.316107	0.350165
test1189	556.92	1150	1.8	0	0.294296	0.355165
test1190	600	1150	1.8	0	0.292869	0.353667
test1191	650	1150	1.8	0	0.291212	0.351946
test1192	700	1150	1.8	0	0.289555	0.350244
test1193	750	1150	1.8	0	0.287898	0.348562
test1194	800	1150	1.8	0	0.28624	0.346901
test1195	850	1150	1.8	0	0.284583	0.345262
test1196	900	1150	1.8	0	0.282926	0.343646
test1197	943.08	1150	1.8	0	0.281499	0.342271
test1198	556.92	1200	1.8	0	0.259688	0.3517
test1199	600	1200	1.8	0	0.25826	0.35003
test1200	650	1200	1.8	0	0.256603	0.348106
test1201	700	1200	1.8	0	0.254946	0.346197
test1202	750	1200	1.8	0	0.253289	0.344304
test1203	800	1200	1.8	0	0.251632	0.342427
test1204	850	1200	1.8	0	0.249975	0.340567
test1205	900	1200	1.8	0	0.248318	0.338725
test1206	943.08	1200	1.8	0	0.24689	0.337153
test1207	556.92	1250	1.8	0	0.22508	0.350297
test1208	600	1250	1.8	0	0.223652	0.348487
test1209	650	1250	1.8	0	0.221995	0.346396
test1210	700	1250	1.8	0	0.220338	0.344317
test1211	750	1250	1.8	0	0.218681	0.342249
test1212	800	1250	1.8	0	0.217024	0.340193
test1213	850	1250	1.8	0	0.215367	0.338151
test1214	900	1250	1.8	0	0.21371	0.336122
test1215	943.08	1250	1.8	0	0.212282	0.334386
test1216	556.92	1286.16	1.8	0	0.200051	0.35037
test1217	600	1286.16	1.8	0	0.198623	0.348476
test1218	650	1286.16	1.8	0	0.196966	0.346284
test1219	700	1286.16	1.8	0	0.195309	0.344102
test1220	750	1286.16	1.8	0	0.193652	0.341928
test1221	800	1286.16	1.8	0	0.191995	0.339765
test1222	850	1286.16	1.8	0	0.190338	0.337611
test1223	900	1286.16	1.8	0	0.188681	0.335469
test1224	943.08	1286.16	1.8	0	0.187253	0.333632
test1225	556.92	513.84	1.89	0	0.705688	0.712096
test1226	600	513.84	1.89	0	0.70426	0.714978
test1227	650	513.84	1.89	0	0.702603	0.718355
test1228	700	513.84	1.89	0	0.700946	0.721765
test1229	750	513.84	1.89	0	0.699289	0.725206
test1230	800	513.84	1.89	0	0.697632	0.728679
test1231	850	513.84	1.89	0	0.695975	0.732183
test1232	900	513.84	1.89	0	0.694318	0.735716
test1233	943.08	513.84	1.89	0	0.69289	0.738784
test1234	556.92	550	1.89	0	0.680659	0.670208
test1235	600	550	1.89	0	0.679232	0.672901
test1236	650	550	1.89	0	0.677575	0.676065
test1237	700	550	1.89	0	0.675918	0.679268
test1238	750	550	1.89	0	0.67426	0.68251
test1239	800	550	1.89	0	0.672603	0.685791
test1240	850	550	1.89	0	0.670946	0.689109
test1241	900	550	1.89	0	0.669289	0.692464
test1242	943.08	550	1.89	0	0.667862	0.695384
test1243	556.92	600	1.89	0	0.646051	0.615402
test1244	600	600	1.89	0	0.644623	0.617762
test1245	650	600	1.89	0	0.642966	0.620545
test1246	700	600	1.89	0	0.641309	0.623376
test1247	750	600	1.89	0	0.639652	0.626253
test1248	800	600	1.89	0	0.637995	0.629177
test1249	850	600	1.89	0	0.636338	0.632146
test1250	900	600	1.89	0	0.634681	0.635161
test1251	943.08	600	1.89	0	0.633253	0.637794
test1252	556.92	650	1.89	0	0.611443	0.565075
test1253	600	650	1.89	0	0.610015	0.567039
test1254	650	650	1.89	0	0.608358	0.569367
test1255	700	650	1.89	0	0.606701	0.571747
test1256	750	650	1.89	0	0.605044	0.574179
test1257	800	650	1.89	0	0.603387	0.576663
test1258	850	650	1.89	0	0.60173	0.579198
test1259	900	650	1.89	0	0.600073	0.581785
test1260	943.08	650	1.89	0	0.598645	0.584054
test1261	556.92	700	1.89	0	0.576834	0.519896
test1262	600	700	1.89	0	0.575407	0.521425
test1263	650	700	1.89	0	0.57375	0.52325
test1264	700	700	1.89	0	0.572093	0.52513
test1265	750	700	1.89	0	0.570436	0.527064
test1266	800	700	1.89	0	0.568778	0.529053
test1267	850	700	1.89	0	0.567121	0.531097
test1268	900	700	1.89	0	0.565464	0.533195
test1269	943.08	700	1.89	0	0.564037	0.535047
test1270	556.92	750	1.89	0	0.542226	0.480223
test1271	600	750	1.89	0	0.540798	0.481302
test1272	650	750	1.89	0	0.539141	0.482604
test1273	700	750	1.89	0	0.537484	0.483961
test1274	750	750	1.89	0	0.535827	0.485372
test1275	800	750	1.89	0	0.53417	0.486839
test1276	850	750	1.89	0	0.532513	0.488361
test1277	900	750	1.89	0	0.530856	0.489939
test1278	943.08	750	1.89	0	0.529428	0.491343
test1279	556.92	800	1.89	0	0.507618	0.446137
test1280	600	800	1.89	0	0.50619	0.44677
test1281	650	800	1.89	0	0.504533	0.447553
test1282	700	800	1.89	0	0.502876	0.448388
test1283	750	800	1.89	0	0.501219	0.449276
test1284	800	800	1.89	0	0.499562	0.450218
test1285	850	800	1.89	0	0.497905	0.451214
test1286	900	800	1.89	0	0.496248	0.452265
test1287	943.08	800	1.89	0	0.49482	0.453214
test1288	556.92	850	1.89	0	0.47301	0.417489
test1289	600	850	1.89	0	0.471582	0.417696
test1290	650	850	1.89	0	0.469925	0.417982
test1291	700	850	1.89	0	0.468268	0.418316
test1292	750	850	1.89	0	0.466611	0.418701
test1293	800	850	1.89	0	0.464953	0.419136
test1294	850	850	1.89	0	0.463296	0.419622
test1295	900	850	1.89	0	0.461639	0.420159
test1296	943.08	850	1.89	0	0.460212	0.420664
test1297	556.92	900	1.89	0	0.438401	0.393963
test1298	600	900	1.89	0	0.436973	0.393775
test1299	650	900	1.89	0	0.435316	0.393599
test1300	700	900	1.89	0	0.433659	0.393467
test1301	750	900	1.89	0	0.432002	0.393381
test1302	800	900	1.89	0	0.430345	0.393341
test1303	850	900	1.89	0	0.428688	0.393348
test1304	900	900	1.89	0	0.427031	0.393402
test1305	943.08	900	1.89	0	0.425603	0.393488
test1306	556.92	950	1.89	0	0.403793	0.375132
test1307	600	950	1.89	0	0.402365	0.374587
test1308	650	950	1.89	0	0.400708	0.373992
test1309	700	950	1.89	0	0.399051	0.373437
test1310	750	950	1.89	0	0.397394	0.372922
test1311	800	950	1.89	0	0.395737	0.372448
test1312	850	950	1.89	0	0.39408	0.372017
test1313	900	950	1.89	0	0.392423	0.371629
test1314	943.08	950	1.89	0	0.390995	0.371329
test1315	556.92	1000	1.89	0	0.369185	0.36051
test1316	600	1000	1.89	0	0.367757	0.35965
test1317	650	1000	1.89	0	0.3661	0.358683
test1318	700	1000	1.89	0	0.364443	0.357751
test1319	750	1000	1.89	0	0.362786	0.356854
test1320	800	1000	1.89	0	0.361129	0.355994
test1321	850	1000	1.89	0	0.359471	0.35517
test1322	900	1000	1.89	0	0.357814	0.354385
test1323	943.08	1000	1.89	0	0.356387	0.353739
test1324	556.92	1050	1.89	0	0.334576	0.349593
test1325	600	1050	1.89	0	0.333149	0.348458
test1326	650	1050	1.89	0	0.331491	0.347167
test1327	700	1050	1.89	0	0.329834	0.345906
test1328	750	1050	1.89	0	0.328177	0.344676
test1329	800	1050	1.89	0	0.32652	0.343476
test1330	850	1050	1.89	0	0.324863	0.342308
test1331	900	1050	1.89	0	0.323206	0.341174
test1332	943.08	1050	1.89	0	0.321778	0.340222
test1333	556.92	1100	1.89	0	0.299968	0.341888
test1334	600	1100	1.89	0	0.29854	0.340517
test1335	650	1100	1.89	0	0.296883	0.338949
test1336	700	1100	1.89	0	0.295226	0.337405
test1337	750	1100	1.89	0	0.293569	0.335887
test1338	800	1100	1.89	0	0.291912	0.334395
test1339	850	1100	1.89	0	0.290255	0.33293
test1340	900	1100	1.89	0	0.288598	0.331492
test1341	943.08	1100	1.89	0	0.28717	0.330277
test1342	556.92	1150	1.89	0	0.26536	0.33693
test1343	600	1150	1.89	0	0.263932	0.335361
test1344	650	1150	1.89	0	0.262275	0.333558
test1345	700	1150	1.89	0	0.260618	0.331775
test1346	750	1150	1.89	0	0.258961	0.330012
test1347	800	1150	1.89	0	0.257304	0.328272
test1348	850	1150	1.89	0	0.255646	0.326553
test1349	900	1150	1.89	0	0.253989	0.324858
test1350	943.08	1150	1.89	0	0.252562	0.323416
test1351	556.92	1200	1.89	0	0.230751	0.334298
test1352	600	1200	1.89	0	0.229324	0.332563
test1353	650	1200	1.89	0	0.227666	0.330564
test1354	700	1200	1.89	0	0.226009	0.328581
test1355	750	1200	1.89	0	0.224352	0.326614
test1356	800	1200	1.89	0	0.222695	0.324665
test1357	850	1200	1.89	0	0.221038	0.322734
test1358	900	1200	1.89	0	0.219381	0.320821
test1359	943.08	1200	1.89	0	0.217953	0.319189
test1360	556.92	1250	1.89	0	0.196143	0.333614
test1361	600	1250	1.89	0	0.194715	0.331744
test1362	650	1250	1.89	0	0.193058	0.329584
test1363	700	1250	1.89	0	0.191401	0.327436
test1364	750	1250	1.89	0	0.189744	0.3253
test1365	800	1250	1.89	0	0.188087	0.323178
test1366	850	1250	1.89	0	0.18643	0.32107
test1367	900	1250	1.89	0	0.184773	0.318977
test1368	943.08	1250	1.89	0	0.183345	0.317186
test1369	556.92	1286.16	1.89	0	0.171114	0.334146
test1370	600	1286.16	1.89	0	0.169686	0.332194
test1371	650	1286.16	1.89	0	0.168029	0.329936
test1372	700	1286.16	1.89	0	0.166372	0.327688
test1373	750	1286.16	1.89	0	0.164715	0.325451
test1374	800	1286.16	1.89	0	0.163058	0.323224
test1375	850	1286.16	1.89	0	0.161401	0.321009
test1376	900	1286.16	1.89	0	0.159744	0.318805
test1377	943.08	1286.16	1.89	0	0.158316	0.316917

## Sheet: Grain Size Model
Inputs	3
Training	25
Test	1377
	Effective weights
MLR	4
BRANNGP	5.009
MLR Coefficients
	Unscaled	Scaled
Intercept	3.63179	78.771		y=78.77104+18.63644z1-12.8689z2-4.7834z3
z1	0.166249	18.6364
z2	-0.057583	-12.8689
z3	-4.7834	-4.7834
SampleID	AverageGS	LaserPower	ScanningSpeed	z3SpotSize	MLR	BRANNGP
Para01	91.35	600	600	1.2	74.4837	73.8719
Para02	116.364	900	600	1.2	124.358	125.063
Para03	47.901	600	1200	1.2	39.9341	43.8413
Para04	97.212	900	1200	1.2	89.8086	88.4933
Para05	58.251	600	600	1.8	62.1958	61.9267
Para06	133.383	900	600	1.8	112.07	113.227
Para07	37.889	600	1200	1.8	27.6462	36.5103
Para08	77.774	900	1200	1.8	77.5207	75.7147
Para09	41.519	556.92	900	1.5	43.903	46.5924
Para10	110.312	943.08	900	1.5	108.101	108.558
Para11	91.604	750	513.84	1.5	98.2384	99.0722
Para12	57.903	750	1286.16	1.5	53.7661	53.9863
Para13	69.794	750	900	1.11384	83.9106	82.9813
Para14	51.424	750	900	1.88616	68.0938	67.0166
Para15	72.808	750	900	1.5	76.0022	74.804
Para16	72.488	750	900	1.5	76.0022	74.804
Para17	79.723	800	800	1.5	90.0729	89.6978
Para18	109.992	900	900	1.5	100.939	101.04
Para19	71.003	700	700	1.2	85.3503	84.941
Para20	69.829	750	900	1.5	76.0022	74.804
Para21	63.895	600	800	1.2	62.9672	62.3764
Para22	109.244	800	800	1.2	96.2169	96.2793
Para23	62.909	800	1000	1.5	78.5564	77.1937
Para24	71.685	800	1000	1.8	72.4124	71.0258
Para25	103.02	700	500	1.5	90.7229	91.0905
					MLR	BRANNGP
test0001	0	556.92	513.84	1.11	74.1262	73.6815
test0002	0	600	513.84	1.11	81.2882	81.0823
test0003	0	650	513.84	1.11	89.6006	89.8932
test0004	0	700	513.84	1.11	97.9131	98.7589
test0005	0	750	513.84	1.11	106.225	107.483
test0006	0	800	513.84	1.11	114.538	115.883
test0007	0	850	513.84	1.11	122.85	123.803
test0008	0	900	513.84	1.11	131.163	131.125
test0009	0	943.08	513.84	1.11	138.325	136.898
test0010	0	556.92	550	1.11	72.044	71.5134
test0011	0	600	550	1.11	79.206	78.8303
test0012	0	650	550	1.11	87.5184	87.5906
test0013	0	700	550	1.11	95.8309	96.4603
test0014	0	750	550	1.11	104.143	105.243
test0015	0	800	550	1.11	112.456	113.75
test0016	0	850	550	1.11	120.768	121.817
test0017	0	900	550	1.11	129.081	129.315
test0018	0	943.08	550	1.11	136.243	135.252
test0019	0	556.92	600	1.11	69.1649	68.5725
test0020	0	600	600	1.11	76.3269	75.7554
test0021	0	650	600	1.11	84.6393	84.4218
test0022	0	700	600	1.11	92.9517	93.2718
test0023	0	750	600	1.11	101.264	102.11
test0024	0	800	600	1.11	109.577	110.744
test0025	0	850	600	1.11	117.889	118.997
test0026	0	900	600	1.11	126.201	126.726
test0027	0	943.08	600	1.11	133.363	132.886
test0028	0	556.92	650	1.11	66.2858	65.7052
test0029	0	600	650	1.11	73.4477	72.7348
test0030	0	650	650	1.11	81.7602	81.2807
test0031	0	700	650	1.11	90.0726	90.0817
test0032	0	750	650	1.11	98.385	98.9473
test0033	0	800	650	1.11	106.697	107.681
test0034	0	850	650	1.11	115.01	116.1
test0035	0	900	650	1.11	123.322	124.045
test0036	0	943.08	650	1.11	130.484	130.418
test0037	0	556.92	700	1.11	63.4066	62.9189
test0038	0	600	700	1.11	70.5686	69.7777
test0039	0	650	700	1.11	78.881	78.178
test0040	0	700	700	1.11	87.1935	86.9014
test0041	0	750	700	1.11	95.5059	95.7646
test0042	0	800	700	1.11	103.818	104.572
test0043	0	850	700	1.11	112.131	113.131
test0044	0	900	700	1.11	120.443	121.274
test0045	0	943.08	700	1.11	127.605	127.852
test0046	0	556.92	750	1.11	60.5275	60.2197
test0047	0	600	750	1.11	67.6895	66.8924
test0048	0	650	750	1.11	76.0019	75.1238
test0049	0	700	750	1.11	84.3143	83.7422
test0050	0	750	750	1.11	92.6267	92.5735
test0051	0	800	750	1.11	100.939	101.425
test0052	0	850	750	1.11	109.252	110.1
test0053	0	900	750	1.11	117.564	118.421
test0054	0	943.08	750	1.11	124.726	125.191
test0055	0	556.92	800	1.11	57.6484	57.6132
test0056	0	600	800	1.11	64.8103	64.0864
test0057	0	650	800	1.11	73.1228	72.1277
test0058	0	700	800	1.11	81.4352	80.615
test0059	0	750	800	1.11	89.7476	89.3855
test0060	0	800	800	1.11	98.06	98.2515
test0061	0	850	800	1.11	106.372	107.016
test0062	0	900	800	1.11	114.685	115.493
test0063	0	943.08	800	1.11	121.847	122.44
test0064	0	556.92	850	1.11	54.7692	55.1035
test0065	0	600	850	1.11	61.9312	61.3662
test0066	0	650	850	1.11	70.2436	69.1987
test0067	0	700	850	1.11	78.5561	77.5305
test0068	0	750	850	1.11	86.8685	86.212
test0069	0	800	850	1.11	95.1809	95.0634
test0070	0	850	850	1.11	103.493	103.889
test0071	0	900	850	1.11	111.806	112.497
test0072	0	943.08	850	1.11	118.968	119.604
test0073	0	556.92	900	1.11	51.8901	52.6943
test0074	0	600	900	1.11	59.0521	58.7374
test0075	0	650	900	1.11	67.3645	66.3446
test0076	0	700	900	1.11	75.6769	74.4986
test0077	0	750	900	1.11	83.9893	83.0641
test0078	0	800	900	1.11	92.3018	91.8716
test0079	0	850	900	1.11	100.614	100.73
test0080	0	900	900	1.11	108.927	109.443
test0081	0	943.08	900	1.11	116.089	116.692
test0082	0	556.92	950	1.11	49.0109	50.3879
test0083	0	600	950	1.11	56.1729	56.2047
test0084	0	650	950	1.11	64.4854	63.5726
test0085	0	700	950	1.11	72.7978	71.5285
test0086	0	750	950	1.11	81.1102	79.9526
test0087	0	800	950	1.11	89.4226	88.6875
test0088	0	850	950	1.11	97.7351	97.5484
test0089	0	900	950	1.11	106.047	106.339
test0090	0	943.08	950	1.11	113.209	113.711
test0091	0	556.92	1000	1.11	46.1318	48.186
test0092	0	600	1000	1.11	53.2938	53.7716
test0093	0	650	1000	1.11	61.6062	60.8888
test0094	0	700	1000	1.11	69.9186	68.6287
test0095	0	750	1000	1.11	78.2311	76.8879
test0096	0	800	1000	1.11	86.5435	85.5226
test0097	0	850	1000	1.11	94.8559	94.3568
test0098	0	900	1000	1.11	103.168	103.197
test0099	0	943.08	1000	1.11	110.33	110.668
test0100	0	556.92	1050	1.11	43.2527	46.0894
test0101	0	600	1050	1.11	50.4147	51.4408
test0102	0	650	1050	1.11	58.7271	58.2984
test0103	0	700	1050	1.11	67.0395	65.807
test0104	0	750	1050	1.11	75.3519	73.8797
test0105	0	800	1050	1.11	83.6644	82.3877
test0106	0	850	1050	1.11	91.9768	91.1661
test0107	0	900	1050	1.11	100.289	100.026
test0108	0	943.08	1050	1.11	107.451	107.575
test0109	0	556.92	1100	1.11	40.3735	44.098
test0110	0	600	1100	1.11	47.5355	49.2143
test0111	0	650	1100	1.11	55.8479	55.8057
test0112	0	700	1100	1.11	64.1604	63.0699
test0113	0	750	1100	1.11	72.4728	70.9368
test0114	0	800	1100	1.11	80.7852	79.2935
test0115	0	850	1100	1.11	89.0976	87.9878
test0116	0	900	1100	1.11	97.4101	96.8384
test0117	0	943.08	1100	1.11	104.572	104.44
test0118	0	556.92	1150	1.11	37.4944	42.2111
test0119	0	600	1150	1.11	44.6564	47.0928
test0120	0	650	1150	1.11	52.9688	53.4138
test0121	0	700	1150	1.11	61.2812	60.4233
test0122	0	750	1150	1.11	69.5937	68.0676
test0123	0	800	1150	1.11	77.9061	76.2502
test0124	0	850	1150	1.11	86.2185	84.8332
test0125	0	900	1150	1.11	94.5309	93.645
test0126	0	943.08	1150	1.11	101.693	101.274
test0127	0	556.92	1200	1.11	34.6153	40.4275
test0128	0	600	1200	1.11	41.7773	45.0767
test0129	0	650	1200	1.11	50.0897	51.125
test0130	0	700	1200	1.11	58.4021	57.8719
test0131	0	750	1200	1.11	66.7145	65.2792
test0132	0	800	1200	1.11	75.027	73.267
test0133	0	850	1200	1.11	83.3394	81.713
test0134	0	900	1200	1.11	91.6518	90.4572
test0135	0	943.08	1200	1.11	98.8138	98.0885
test0136	0	556.92	1250	1.11	31.7361	38.7453
test0137	0	600	1250	1.11	38.8981	43.1653
test0138	0	650	1250	1.11	47.2105	48.941
test0139	0	700	1250	1.11	55.523	55.4195
test0140	0	750	1250	1.11	63.8354	62.5779
test0141	0	800	1250	1.11	72.1478	70.3528
test0142	0	850	1250	1.11	80.4602	78.6378
test0143	0	900	1250	1.11	88.7727	87.2865
test0144	0	943.08	1250	1.11	95.9347	94.8947
test0145	0	556.92	1286.16	1.11	29.6539	37.5906
test0146	0	600	1286.16	1.11	36.8159	41.8476
test0147	0	650	1286.16	1.11	45.1284	47.427
test0148	0	700	1286.16	1.11	53.4408	53.7094
test0149	0	750	1286.16	1.11	61.7532	60.6818
test0150	0	800	1286.16	1.11	70.0656	68.2925
test0151	0	850	1286.16	1.11	78.3781	76.4473
test0152	0	900	1286.16	1.11	86.6905	85.0104
test0153	0	943.08	1286.16	1.11	93.8525	92.5862
test0154	0	556.92	513.84	1.2	72.283	71.8158
test0155	0	600	513.84	1.2	79.445	79.1493
test0156	0	650	513.84	1.2	87.7574	87.9204
test0157	0	700	513.84	1.2	96.0699	96.7909
test0158	0	750	513.84	1.2	104.382	105.564
test0159	0	800	513.84	1.2	112.695	114.052
test0160	0	850	513.84	1.2	121.007	122.093
test0161	0	900	513.84	1.2	129.32	129.559
test0162	0	943.08	513.84	1.2	136.482	135.466
test0163	0	556.92	550	1.2	70.2008	69.6753
test0164	0	600	550	1.2	77.3628	76.9159
test0165	0	650	550	1.2	85.6753	85.6246
test0166	0	700	550	1.2	93.9877	94.4865
test0167	0	750	550	1.2	102.3	103.306
test0168	0	800	550	1.2	110.613	111.891
test0169	0	850	550	1.2	118.925	120.07
test0170	0	900	550	1.2	127.237	127.706
test0171	0	943.08	550	1.2	134.399	133.776
test0172	0	556.92	600	1.2	67.3217	66.7768
test0173	0	600	600	1.2	74.4837	73.8719
test0174	0	650	600	1.2	82.7961	82.4709
test0175	0	700	600	1.2	91.1085	91.2958
test0176	0	750	600	1.2	99.421	100.154
test0177	0	800	600	1.2	107.733	108.851
test0178	0	850	600	1.2	116.046	117.204
test0179	0	900	600	1.2	124.358	125.063
test0180	0	943.08	600	1.2	131.52	131.35
test0181	0	556.92	650	1.2	64.4426	63.9564
test0182	0	600	650	1.2	71.6046	70.8877
test0183	0	650	650	1.2	79.917	79.3511
test0184	0	700	650	1.2	88.2294	88.1101
test0185	0	750	650	1.2	96.5418	96.9783
test0186	0	800	650	1.2	104.854	105.759
test0187	0	850	650	1.2	113.167	114.264
test0188	0	900	650	1.2	121.479	122.328
test0189	0	943.08	650	1.2	128.641	128.823
test0190	0	556.92	700	1.2	61.5634	61.2207
test0191	0	600	700	1.2	68.7254	67.9719
test0192	0	650	700	1.2	77.0378	76.2758
test0193	0	700	700	1.2	85.3503	84.941
test0194	0	750	700	1.2	93.6627	93.7893
test0195	0	800	700	1.2	101.975	102.626
test0196	0	850	700	1.2	110.288	111.258
test0197	0	900	700	1.2	118.6	119.508
test0198	0	943.08	700	1.2	125.762	126.201
test0199	0	556.92	750	1.2	58.6843	58.5755
test0200	0	600	750	1.2	65.8463	65.1325
test0201	0	650	750	1.2	74.1587	73.2548
test0202	0	700	750	1.2	82.4711	81.7994
test0203	0	750	750	1.2	90.7836	90.5988
test0204	0	800	750	1.2	99.096	99.4626
test0205	0	850	750	1.2	107.408	108.195
test0206	0	900	750	1.2	115.721	116.61
test0207	0	943.08	750	1.2	122.883	123.486
test0208	0	556.92	800	1.2	55.8052	56.0256
test0209	0	600	800	1.2	62.9672	62.3764
test0210	0	650	800	1.2	71.2796	70.2972
test0211	0	700	800	1.2	79.592	78.6962
test0212	0	750	800	1.2	87.9044	87.418
test0213	0	800	800	1.2	96.2169	96.2793
test0214	0	850	800	1.2	104.529	105.084
test0215	0	900	800	1.2	112.842	113.641
test0216	0	943.08	800	1.2	120.004	120.685
test0217	0	556.92	850	1.2	52.926	53.5748
test0218	0	600	850	1.2	60.088	59.7094
test0219	0	650	850	1.2	68.4004	67.4115
test0220	0	700	850	1.2	76.7129	75.6415
test0221	0	750	850	1.2	85.0253	84.2583
test0222	0	800	850	1.2	93.3377	93.0878
test0223	0	850	850	1.2	101.65	101.937
test0224	0	900	850	1.2	109.963	110.61
test0225	0	943.08	850	1.2	117.125	117.804
test0226	0	556.92	900	1.2	50.0469	51.2259
test0227	0	600	900	1.2	57.2089	57.1367
test0228	0	650	900	1.2	65.5213	64.605
test0229	0	700	900	1.2	73.8337	72.645
test0230	0	750	900	1.2	82.1462	81.1307
test0231	0	800	900	1.2	90.4586	89.8993
test0232	0	850	900	1.2	98.771	98.7631
test0233	0	900	900	1.2	107.083	107.526
test0234	0	943.08	900	1.2	114.245	114.85
test0235	0	556.92	950	1.2	47.1678	48.9809
test0236	0	600	950	1.2	54.3297	54.6623
test0237	0	650	950	1.2	62.6422	61.8843
test0238	0	700	950	1.2	70.9546	69.7154
test0239	0	750	950	1.2	79.267	78.0456
test0240	0	800	950	1.2	87.5794	86.7252
test0241	0	850	950	1.2	95.8919	95.5744
test0242	0	900	950	1.2	104.204	104.398
test0243	0	943.08	950	1.2	111.366	111.832
test0244	0	556.92	1000	1.2	44.2886	46.8409
test0245	0	600	1000	1.2	51.4506	52.2892
test0246	0	650	1000	1.2	59.763	59.255
test0247	0	700	1000	1.2	68.0755	66.8608
test0248	0	750	1000	1.2	76.3879	75.0131
test0249	0	800	1000	1.2	84.7003	83.5767
test0250	0	850	1000	1.2	93.0127	92.382
test0251	0	900	1000	1.2	101.325	101.238
test0252	0	943.08	1000	1.2	108.487	108.758
test0253	0	556.92	1050	1.2	41.4095	44.8063
test0254	0	600	1050	1.2	48.5715	50.0197
test0255	0	650	1050	1.2	56.8839	56.7216
test0256	0	700	1050	1.2	65.1963	64.0882
test0257	0	750	1050	1.2	73.5088	72.0424
test0258	0	800	1050	1.2	81.8212	80.4647
test0259	0	850	1050	1.2	90.1336	89.1974
test0260	0	900	1050	1.2	98.446	98.0559
test0261	0	943.08	1050	1.2	105.608	105.639
test0262	0	556.92	1100	1.2	38.5304	42.8766
test0263	0	600	1100	1.2	45.6923	47.855
test0264	0	650	1100	1.2	54.0048	54.288
test0265	0	700	1100	1.2	62.3172	61.4038
test0266	0	750	1100	1.2	70.6296	69.142
test0267	0	800	1100	1.2	78.942	77.3993
test0268	0	850	1100	1.2	87.2545	86.0318
test0269	0	900	1100	1.2	95.5669	94.8636
test0270	0	943.08	1100	1.2	102.729	102.485
test0271	0	556.92	1150	1.2	35.6512	41.0508
test0272	0	600	1150	1.2	42.8132	45.7956
test0273	0	650	1150	1.2	51.1256	51.9566
test0274	0	700	1150	1.2	59.4381	58.8128
test0275	0	750	1150	1.2	67.7505	66.3196
test0276	0	800	1150	1.2	76.0629	74.3904
test0277	0	850	1150	1.2	84.3753	82.8963
test0278	0	900	1150	1.2	92.6878	91.6723
test0279	0	943.08	1150	1.2	99.8497	99.3061
test0280	0	556.92	1200	1.2	32.7721	39.3272
test0281	0	600	1200	1.2	39.9341	43.8413
test0282	0	650	1200	1.2	48.2465	49.7295
test0283	0	700	1200	1.2	56.5589	56.3194
test0284	0	750	1200	1.2	64.8713	63.5819
test0285	0	800	1200	1.2	73.1838	71.4469
test0286	0	850	1200	1.2	81.4962	79.8015
test0287	0	900	1200	1.2	89.8086	88.4933
test0288	0	943.08	1200	1.2	96.9706	96.1145
test0289	0	556.92	1250	1.2	29.8929	37.7036
test0290	0	600	1250	1.2	37.0549	41.9912
test0291	0	650	1250	1.2	45.3674	47.6074
test0292	0	700	1250	1.2	53.6798	53.9268
test0293	0	750	1250	1.2	61.9922	60.9346
test0294	0	800	1250	1.2	70.3046	68.577
test0295	0	850	1250	1.2	78.6171	76.7574
test0296	0	900	1250	1.2	86.9295	85.338
test0297	0	943.08	1250	1.2	94.0915	92.9213
test0298	0	556.92	1286.16	1.2	27.8108	36.5904
test0299	0	600	1286.16	1.2	34.9727	40.7172
test0300	0	650	1286.16	1.2	43.2852	46.1384
test0301	0	700	1286.16	1.2	51.5976	52.2607
test0302	0	750	1286.16	1.2	59.91	59.0792
test0303	0	800	1286.16	1.2	68.2224	66.5514
test0304	0	850	1286.16	1.2	76.5349	74.593
test0305	0	900	1286.16	1.2	84.8473	83.0769
test0306	0	943.08	1286.16	1.2	92.0093	90.6173
test0307	0	556.92	513.84	1.3	70.2351	69.7689
test0308	0	600	513.84	1.3	77.397	77.0191
test0309	0	650	513.84	1.3	85.7095	85.7347
test0310	0	700	513.84	1.3	94.0219	94.5984
test0311	0	750	513.84	1.3	102.334	103.414
test0312	0	800	513.84	1.3	110.647	111.991
test0313	0	850	513.84	1.3	118.959	120.158
test0314	0	900	513.84	1.3	127.272	127.778
test0315	0	943.08	513.84	1.3	134.434	133.833
test0316	0	556.92	550	1.3	68.1529	67.6616
test0317	0	600	550	1.3	75.3148	74.8095
test0318	0	650	550	1.3	83.6273	83.4497
test0319	0	700	550	1.3	91.9397	92.291
test0320	0	750	550	1.3	100.252	101.14
test0321	0	800	550	1.3	108.565	109.801
test0322	0	850	550	1.3	116.877	118.097
test0323	0	900	550	1.3	125.189	125.881
test0324	0	943.08	550	1.3	132.351	132.094
test0325	0	556.92	600	1.3	65.2737	64.8135
test0326	0	600	600	1.3	72.4357	71.8036
test0327	0	650	600	1.3	80.7481	80.317
test0328	0	700	600	1.3	89.0606	89.1024
test0329	0	750	600	1.3	97.373	97.9709
test0330	0	800	600	1.3	105.685	106.726
test0331	0	850	600	1.3	113.998	115.181
test0332	0	900	600	1.3	122.31	123.177
test0333	0	943.08	600	1.3	129.472	129.602
test0334	0	556.92	650	1.3	62.3946	62.0478
test0335	0	600	650	1.3	69.5566	68.8633
test0336	0	650	650	1.3	77.869	77.2252
test0337	0	700	650	1.3	86.1814	85.9263
test0338	0	750	650	1.3	94.4939	94.7852
test0339	0	800	650	1.3	102.806	103.606
test0340	0	850	650	1.3	111.119	112.197
test0341	0	900	650	1.3	119.431	120.386
test0342	0	943.08	650	1.3	126.593	127.012
test0343	0	556.92	700	1.3	59.5155	59.3707
test0344	0	600	700	1.3	66.6774	65.9967
test0345	0	650	700	1.3	74.9899	74.1844
test0346	0	700	700	1.3	83.3023	82.7741
test0347	0	750	700	1.3	91.6147	91.594
test0348	0	800	700	1.3	99.9271	100.452
test0349	0	850	700	1.3	108.24	109.153
test0350	0	900	700	1.3	116.552	117.514
test0351	0	943.08	700	1.3	123.714	124.329
test0352	0	556.92	750	1.3	56.6363	56.7874
test0353	0	600	750	1.3	63.7983	63.211
test0354	0	650	750	1.3	72.1107	71.204
test0355	0	700	750	1.3	80.4232	79.6565
test0356	0	750	750	1.3	88.7356	88.4087
test0357	0	800	750	1.3	97.048	97.2746
test0358	0	850	750	1.3	105.36	106.058
test0359	0	900	750	1.3	113.673	114.569
test0360	0	943.08	750	1.3	120.835	121.557
test0361	0	556.92	800	1.3	53.7572	54.3019
test0362	0	600	800	1.3	60.9192	60.5127
test0363	0	650	800	1.3	69.2316	68.2926
test0364	0	700	800	1.3	77.544	76.584
test0365	0	750	800	1.3	85.8564	85.2406
test0366	0	800	800	1.3	94.1689	94.0848
test0367	0	850	800	1.3	102.481	102.922
test0368	0	900	800	1.3	110.794	111.559
test0369	0	943.08	800	1.3	117.956	118.703
test0370	0	556.92	850	1.3	50.8781	51.9176
test0371	0	600	850	1.3	58.04	57.9069
test0372	0	650	850	1.3	66.3525	65.4579
test0373	0	700	850	1.3	74.6649	73.5664
test0374	0	750	850	1.3	82.9773	82.1007
test0375	0	800	850	1.3	91.2897	90.8941
test0376	0	850	850	1.3	99.6022	99.7565
test0377	0	900	850	1.3	107.915	108.492
test0378	0	943.08	850	1.3	115.077	115.774
test0379	0	556.92	900	1.3	47.9989	49.6365
test0380	0	600	900	1.3	55.1609	55.3981
test0381	0	650	900	1.3	63.4733	62.7069
test0382	0	700	900	1.3	71.7858	70.6127
test0383	0	750	900	1.3	80.0982	78.9998
test0384	0	800	900	1.3	88.4106	87.7138
test0385	0	850	900	1.3	96.723	96.5719
test0386	0	900	900	1.3	105.035	105.378
test0387	0	943.08	900	1.3	112.197	112.777
test0388	0	556.92	950	1.3	45.1198	47.4602
test0389	0	600	950	1.3	52.2818	52.9898
test0390	0	650	950	1.3	60.5942	60.0455
test0391	0	700	950	1.3	68.9066	67.7314
test0392	0	750	950	1.3	77.219	75.9481
test0393	0	800	950	1.3	85.5315	84.5554
test0394	0	850	950	1.3	93.8439	93.3796
test0395	0	900	950	1.3	102.156	102.228
test0396	0	943.08	950	1.3	109.318	109.722
test0397	0	556.92	1000	1.3	42.2406	45.3892
test0398	0	600	1000	1.3	49.4026	50.6843
test0399	0	650	1000	1.3	57.7151	57.4786
test0400	0	700	1000	1.3	66.0275	64.9298
test0401	0	750	1000	1.3	74.3399	72.9551
test0402	0	800	1000	1.3	82.6523	81.4296
test0403	0	850	1000	1.3	90.9648	90.1912
test0404	0	900	1000	1.3	99.2772	99.0526
test0405	0	943.08	1000	1.3	106.439	106.617
test0406	0	556.92	1050	1.3	39.3615	43.4233
test0407	0	600	1050	1.3	46.5235	48.4833
test0408	0	650	1050	1.3	54.8359	55.0102
test0409	0	700	1050	1.3	63.1483	62.2143
test0410	0	750	1050	1.3	71.4608	70.0296
test0411	0	800	1050	1.3	79.7732	78.3471
test0412	0	850	1050	1.3	88.0856	87.0179
test0413	0	900	1050	1.3	96.398	95.8627
test0414	0	943.08	1050	1.3	103.56	103.474
test0415	0	556.92	1100	1.3	36.4824	41.5618
test0416	0	600	1100	1.3	43.6444	46.3875
test0417	0	650	1100	1.3	51.9568	52.6432
test0418	0	700	1100	1.3	60.2692	59.5906
test0419	0	750	1100	1.3	68.5816	67.1796
test0420	0	800	1100	1.3	76.8941	75.3177
test0421	0	850	1100	1.3	85.2065	83.8708
test0422	0	900	1100	1.3	93.5189	92.6699
test0423	0	943.08	1100	1.3	100.681	100.303
test0424	0	556.92	1150	1.3	33.6032	39.8031
test0425	0	600	1150	1.3	40.7652	44.397
test0426	0	650	1150	1.3	49.0776	50.38
test0427	0	700	1150	1.3	57.3901	57.0631
test0428	0	750	1150	1.3	65.7025	64.4119
test0429	0	800	1150	1.3	74.0149	72.3507
test0430	0	850	1150	1.3	82.3274	80.7609
test0431	0	900	1150	1.3	90.6398	89.4856
test0432	0	943.08	1150	1.3	97.8018	97.1145
test0433	0	556.92	1200	1.3	30.7241	38.1452
test0434	0	600	1200	1.3	37.8861	42.511
test0435	0	650	1200	1.3	46.1985	48.2216
test0436	0	700	1200	1.3	54.5109	54.6354
test0437	0	750	1200	1.3	62.8234	61.7329
test0438	0	800	1200	1.3	71.1358	69.4546
test0439	0	850	1200	1.3	79.4482	77.6983
test0440	0	900	1200	1.3	87.7606	86.3209
test0441	0	943.08	1200	1.3	94.9226	93.9207
test0442	0	556.92	1250	1.3	27.845	36.5858
test0443	0	600	1250	1.3	35.007	40.7282
test0444	0	650	1250	1.3	43.3194	46.1685
test0445	0	700	1250	1.3	51.6318	52.3102
test0446	0	750	1250	1.3	59.9442	59.1475
test0447	0	800	1250	1.3	68.2567	66.6369
test0448	0	850	1250	1.3	76.5691	74.6927
test0449	0	900	1250	1.3	84.8815	83.1871
test0450	0	943.08	1250	1.3	92.0435	90.7327
test0451	0	556.92	1286.16	1.3	25.7628	35.5178
test0452	0	600	1286.16	1.3	32.9248	39.5022
test0453	0	650	1286.16	1.3	41.2372	44.7492
test0454	0	700	1286.16	1.3	49.5496	50.6935
test0455	0	750	1286.16	1.3	57.862	57.3384
test0456	0	800	1286.16	1.3	66.1745	64.6517
test0457	0	850	1286.16	1.3	74.4869	72.5597
test0458	0	900	1286.16	1.3	82.7993	80.9458
test0459	0	943.08	1286.16	1.3	89.9613	88.4371
test0460	0	556.92	513.84	1.4	68.1871	67.7519
test0461	0	600	513.84	1.4	75.3491	74.9102
test0462	0	650	513.84	1.4	83.6615	83.5585
test0463	0	700	513.84	1.4	91.9739	92.403
test0464	0	750	513.84	1.4	100.286	101.249
test0465	0	800	513.84	1.4	108.599	109.904
test0466	0	850	513.84	1.4	116.911	118.188
test0467	0	900	513.84	1.4	125.224	125.957
test0468	0	943.08	513.84	1.4	132.386	132.155
test0469	0	556.92	550	1.4	66.1049	65.6803
test0470	0	600	550	1.4	73.2669	72.7272
test0471	0	650	550	1.4	81.5793	81.2877
test0472	0	700	550	1.4	89.8917	90.096
test0473	0	750	550	1.4	98.2041	98.9613
test0474	0	800	550	1.4	106.517	107.687
test0475	0	850	550	1.4	114.829	116.091
test0476	0	900	550	1.4	123.141	124.015
test0477	0	943.08	550	1.4	130.303	130.368
test0478	0	556.92	600	1.4	63.2257	62.8854
test0479	0	600	600	1.4	70.3877	69.7633
test0480	0	650	600	1.4	78.7002	78.1807
test0481	0	700	600	1.4	87.0126	86.9144
test0482	0	750	600	1.4	95.325	95.7803
test0483	0	800	600	1.4	103.637	104.582
test0484	0	850	600	1.4	111.95	113.129
test0485	0	900	600	1.4	120.262	121.254
test0486	0	943.08	600	1.4	127.424	127.812
test0487	0	556.92	650	1.4	60.3466	60.1771
test0488	0	600	650	1.4	67.5086	66.8704
test0489	0	650	650	1.4	75.821	75.1212
test0490	0	700	650	1.4	84.1334	83.7527
test0491	0	750	650	1.4	92.4459	92.5898
test0492	0	800	650	1.4	100.758	101.439
test0493	0	850	650	1.4	109.071	110.105
test0494	0	900	650	1.4	117.383	118.41
test0495	0	943.08	650	1.4	124.545	125.161
test0496	0	556.92	700	1.4	57.4675	57.5608
test0497	0	600	700	1.4	64.6295	64.056
test0498	0	650	700	1.4	72.9419	72.1189
test0499	0	700	700	1.4	81.2543	80.622
test0500	0	750	700	1.4	89.5667	89.4013
test0501	0	800	700	1.4	97.8792	98.2683
test0502	0	850	700	1.4	106.192	107.027
test0503	0	900	700	1.4	114.504	115.489
test0504	0	943.08	700	1.4	121.666	122.42
test0505	0	556.92	750	1.4	54.5883	55.0411
test0506	0	600	750	1.4	61.7503	61.3268
test0507	0	650	750	1.4	70.0628	69.1828
test0508	0	700	750	1.4	78.3752	77.5328
test0509	0	750	750	1.4	86.6876	86.226
test0510	0	800	750	1.4	95	95.0815
test0511	0	850	750	1.4	103.312	103.904
test0512	0	900	750	1.4	111.625	112.5
test0513	0	943.08	750	1.4	118.787	119.593
test0514	0	556.92	800	1.4	51.7092	52.6215
test0515	0	600	800	1.4	58.8712	58.6886
test0516	0	650	800	1.4	67.1836	66.3208
test0517	0	700	800	1.4	75.496	74.4952
test0518	0	750	800	1.4	83.8085	83.0752
test0519	0	800	800	1.4	92.1209	91.8899
test0520	0	850	800	1.4	100.433	100.747
test0521	0	900	800	1.4	108.746	109.452
test0522	0	943.08	800	1.4	115.908	116.689
test0523	0	556.92	850	1.4	48.8301	50.3045
test0524	0	600	850	1.4	55.9921	56.1458
test0525	0	650	850	1.4	64.3045	63.5402
test0526	0	700	850	1.4	72.6169	71.5186
test0527	0	750	850	1.4	80.9293	79.9598
test0528	0	800	850	1.4	89.2418	88.7048
test0529	0	850	850	1.4	97.5542	97.5682
test0530	0	900	850	1.4	105.867	106.354
test0531	0	943.08	850	1.4	113.029	113.715
test0532	0	556.92	900	1.4	45.9509	48.0919
test0533	0	600	900	1.4	53.1129	53.7025
test0534	0	650	900	1.4	61.4253	60.8472
test0535	0	700	900	1.4	69.7378	68.6114
test0536	0	750	900	1.4	78.0502	76.89
test0537	0	800	900	1.4	86.3626	85.5377
test0538	0	850	900	1.4	94.675	94.3775
test0539	0	900	900	1.4	102.987	103.215
test0540	0	943.08	900	1.4	110.149	110.679
test0541	0	556.92	950	1.4	43.0718	45.9845
test0542	0	600	950	1.4	50.2338	51.3612
test0543	0	650	950	1.4	58.5462	58.2472
test0544	0	700	950	1.4	66.8586	65.7815
test0545	0	750	950	1.4	75.1711	73.8758
test0546	0	800	950	1.4	83.4835	82.3995
test0547	0	850	950	1.4	91.7959	91.1865
test0548	0	900	950	1.4	100.108	100.047
test0549	0	943.08	950	1.4	107.27	107.59
test0550	0	556.92	1000	1.4	40.1927	43.9824
test0551	0	600	1000	1.4	47.3546	49.124
test0552	0	650	1000	1.4	55.6671	55.7444
test0553	0	700	1000	1.4	63.9795	63.0357
test0554	0	750	1000	1.4	72.2919	70.9261
test0555	0	800	1000	1.4	80.6044	79.301
test0556	0	850	1000	1.4	88.9168	88.0068
test0557	0	900	1000	1.4	97.2292	96.8613
test0558	0	943.08	1000	1.4	104.391	104.46
test0559	0	556.92	1050	1.4	37.3135	42.085
test0560	0	600	1050	1.4	44.4755	46.9918
test0561	0	650	1050	1.4	52.7879	53.3421
test0562	0	700	1050	1.4	61.1004	60.3797
test0563	0	750	1050	1.4	69.4128	68.0492
test0564	0	800	1050	1.4	77.7252	76.2522
test0565	0	850	1050	1.4	86.0376	84.8496
test0566	0	900	1050	1.4	94.3501	93.6683
test0567	0	943.08	1050	1.4	101.512	101.297
test0568	0	556.92	1100	1.4	34.4344	40.2909
test0569	0	600	1100	1.4	41.5964	44.965
test0570	0	650	1100	1.4	49.9088	51.0428
test0571	0	700	1100	1.4	58.2212	57.8185
test0572	0	750	1100	1.4	66.5337	65.2524
test0573	0	800	1100	1.4	74.8461	73.2628
test0574	0	850	1100	1.4	83.1585	81.7257
test0575	0	900	1100	1.4	91.4709	90.4799
test0576	0	943.08	1100	1.4	98.6329	98.1136
test0577	0	556.92	1150	1.4	31.5553	38.5985
test0578	0	600	1150	1.4	38.7172	43.043
test0579	0	650	1150	1.4	47.0297	48.8481
test0580	0	700	1150	1.4	55.3421	55.356
test0581	0	750	1150	1.4	63.6545	62.5421
test0582	0	800	1150	1.4	71.9669	70.3413
test0583	0	850	1150	1.4	80.2794	78.6457
test0584	0	900	1150	1.4	88.5918	87.3073
test0585	0	943.08	1150	1.4	95.7538	94.9205
test0586	0	556.92	1200	1.4	28.6761	37.0054
test0587	0	600	1200	1.4	35.8381	41.2248
test0588	0	650	1200	1.4	44.1505	46.7587
test0589	0	700	1200	1.4	52.463	52.9952
test0590	0	750	1200	1.4	60.7754	59.9239
test0591	0	800	1200	1.4	69.0878	67.4958
test0592	0	850	1200	1.4	77.4002	75.6195
test0593	0	900	1200	1.4	85.7127	84.1617
test0594	0	943.08	1200	1.4	92.8746	91.7294
test0595	0	556.92	1250	1.4	25.797	35.5089
test0596	0	600	1250	1.4	32.959	39.5087
test0597	0	650	1250	1.4	41.2714	44.7744
test0598	0	700	1250	1.4	49.5838	50.7381
test0599	0	750	1250	1.4	57.8962	57.4022
test0600	0	800	1250	1.4	66.2087	64.7331
test0601	0	850	1250	1.4	74.5211	72.6562
test0602	0	900	1250	1.4	82.8335	81.0538
test0603	0	943.08	1250	1.4	89.9955	88.5514
test0604	0	556.92	1286.16	1.4	23.7148	34.4851
test0605	0	600	1286.16	1.4	30.8768	38.3299
test0606	0	650	1286.16	1.4	39.1892	43.4046
test0607	0	700	1286.16	1.4	47.5016	49.1712
test0608	0	750	1286.16	1.4	55.8141	55.6406
test0609	0	800	1286.16	1.4	64.1265	62.7902
test0610	0	850	1286.16	1.4	72.4389	70.5571
test0611	0	900	1286.16	1.4	80.7513	78.8356
test0612	0	943.08	1286.16	1.4	87.9133	86.2677
test0613	0	556.92	513.84	1.5	66.1391	65.767
test0614	0	600	513.84	1.5	73.3011	72.8253
test0615	0	650	513.84	1.5	81.6135	81.395
test0616	0	700	513.84	1.5	89.9259	90.2077
test0617	0	750	513.84	1.5	98.2384	99.0722
test0618	0	800	513.84	1.5	106.551	107.792
test0619	0	850	513.84	1.5	114.863	116.185
test0620	0	900	513.84	1.5	123.176	124.096
test0621	0	943.08	513.84	1.5	130.338	130.435
test0622	0	556.92	550	1.5	64.0569	63.7332
test0623	0	600	550	1.5	71.2189	70.6717
test0624	0	650	550	1.5	79.5313	79.1417
test0625	0	700	550	1.5	87.8437	87.9047
test0626	0	750	550	1.5	96.1562	96.7741
test0627	0	800	550	1.5	104.469	105.553
test0628	0	850	550	1.5	112.781	114.054
test0629	0	900	550	1.5	121.093	122.112
test0630	0	943.08	550	1.5	128.255	128.601
test0631	0	556.92	600	1.5	61.1778	60.9943
test0632	0	600	600	1.5	68.3398	67.7534
test0633	0	650	600	1.5	76.6522	76.0647
test0634	0	700	600	1.5	84.9646	84.7349
test0635	0	750	600	1.5	93.277	93.5857
test0636	0	800	600	1.5	101.589	102.422
test0637	0	850	600	1.5	109.902	111.05
test0638	0	900	600	1.5	118.214	119.296
test0639	0	943.08	600	1.5	125.376	125.982
test0640	0	556.92	650	1.5	58.2986	58.3457
test0641	0	600	650	1.5	65.4606	64.9111
test0642	0	650	650	1.5	73.773	73.0416
test0643	0	700	650	1.5	82.0855	81.5924
test0644	0	750	650	1.5	90.3979	90.3953
test0645	0	800	650	1.5	98.7103	99.2598
test0646	0	850	650	1.5	107.023	107.99
test0647	0	900	650	1.5	115.335	116.401
test0648	0	943.08	650	1.5	122.497	123.271
test0649	0	556.92	700	1.5	55.4195	55.7922
test0650	0	600	700	1.5	62.5815	62.1518
test0651	0	650	700	1.5	70.8939	70.0817
test0652	0	700	700	1.5	79.2063	78.4877
test0653	0	750	700	1.5	87.5188	87.2142
test0654	0	800	700	1.5	95.8312	96.0774
test0655	0	850	700	1.5	104.144	104.881
test0656	0	900	700	1.5	112.456	113.435
test0657	0	943.08	700	1.5	119.618	120.474
test0658	0	556.92	750	1.5	52.5404	53.3377
test0659	0	600	750	1.5	59.7023	59.4815
test0660	0	650	750	1.5	68.0148	67.1932
test0661	0	700	750	1.5	76.3272	75.4313
test0662	0	750	750	1.5	84.6396	84.0538
test0663	0	800	750	1.5	92.952	92.8863
test0664	0	850	750	1.5	101.264	101.735
test0665	0	900	750	1.5	109.577	110.406
test0666	0	943.08	750	1.5	116.739	117.596
test0667	0	556.92	800	1.5	49.6612	50.985
test0668	0	600	800	1.5	56.8232	56.9053
test0669	0	650	800	1.5	65.1356	64.3838
test0670	0	700	800	1.5	73.4481	72.4326
test0671	0	750	800	1.5	81.7605	80.925
test0672	0	800	800	1.5	90.0729	89.6978
test0673	0	850	800	1.5	98.3853	98.563
test0674	0	900	800	1.5	106.698	107.324
test0675	0	943.08	800	1.5	113.86	114.645
test0676	0	556.92	850	1.5	46.7821	48.7362
test0677	0	600	850	1.5	53.9441	54.4273
test0678	0	650	850	1.5	62.2565	61.6599
test0679	0	700	850	1.5	70.5689	69.5005
test0680	0	750	850	1.5	78.8814	77.8384
test0681	0	800	850	1.5	87.1938	86.5233
test0682	0	850	850	1.5	95.5062	95.375
test0683	0	900	850	1.5	103.819	104.198
test0684	0	943.08	850	1.5	110.981	111.63
test0685	0	556.92	900	1.5	43.903	46.5924
test0686	0	600	900	1.5	51.0649	52.0505
test0687	0	650	900	1.5	59.3774	59.0273
test0688	0	700	900	1.5	67.6898	66.6432
test0689	0	750	900	1.5	76.0022	74.804
test0690	0	800	900	1.5	84.3146	83.374
test0691	0	850	900	1.5	92.6271	92.183
test0692	0	900	900	1.5	100.939	101.04
test0693	0	943.08	900	1.5	108.101	108.558
test0694	0	556.92	950	1.5	41.0238	44.5539
test0695	0	600	950	1.5	48.1858	49.7772
test0696	0	650	950	1.5	56.4982	56.4904
test0697	0	700	950	1.5	64.8107	63.8676
test0698	0	750	950	1.5	73.1231	71.8311
test0699	0	800	950	1.5	81.4355	80.2606
test0700	0	850	950	1.5	89.7479	88.9982
test0701	0	900	950	1.5	98.0604	97.8587
test0702	0	943.08	950	1.5	105.222	105.441
test0703	0	556.92	1000	1.5	38.1447	42.6204
test0704	0	600	1000	1.5	45.3067	47.6087
test0705	0	650	1000	1.5	53.6191	54.0531
test0706	0	700	1000	1.5	61.9315	61.18
test0707	0	750	1000	1.5	70.2439	68.9282
test0708	0	800	1000	1.5	78.5564	77.1937
test0709	0	850	1000	1.5	86.8688	85.832
test0710	0	900	1000	1.5	95.1812	94.667
test0711	0	943.08	1000	1.5	102.343	102.289
test0712	0	556.92	1050	1.5	35.2655	40.7908
test0713	0	600	1050	1.5	42.4275	45.5455
test0714	0	650	1050	1.5	50.74	51.7181
test0715	0	700	1050	1.5	59.0524	58.5856
test0716	0	750	1050	1.5	67.3648	66.103
test0717	0	800	1050	1.5	75.6772	74.1828
test0718	0	850	1050	1.5	83.9897	82.6955
test0719	0	900	1050	1.5	92.3021	91.4759
test0720	0	943.08	1050	1.5	99.4641	99.1112
test0721	0	556.92	1100	1.5	32.3864	39.0635
test0722	0	600	1100	1.5	39.5484	43.5874
test0723	0	650	1100	1.5	47.8608	49.4872
test0724	0	700	1100	1.5	56.1732	56.0887
test0725	0	750	1100	1.5	64.4857	63.3622
test0726	0	800	1100	1.5	72.7981	71.237
test0727	0	850	1100	1.5	81.1105	79.5993
test0728	0	900	1100	1.5	89.4229	88.2967
test0729	0	943.08	1100	1.5	96.5849	95.9203
test0730	0	556.92	1150	1.5	29.5073	37.4364
test0731	0	600	1150	1.5	36.6693	41.7335
test0732	0	650	1150	1.5	44.9817	47.3613
test0733	0	700	1150	1.5	53.2941	53.6925
test0734	0	750	1150	1.5	61.6065	60.7117
test0735	0	800	1150	1.5	69.919	68.3644
test0736	0	850	1150	1.5	78.2314	76.5536
test0737	0	900	1150	1.5	86.5438	85.1406
test0738	0	943.08	1150	1.5	93.7058	92.7274
test0739	0	556.92	1200	1.5	26.6281	35.9068
test0740	0	600	1200	1.5	33.7901	39.9823
test0741	0	650	1200	1.5	42.1026	45.3408
test0742	0	700	1200	1.5	50.415	51.3994
test0743	0	750	1200	1.5	58.7274	58.1562
test0744	0	800	1200	1.5	67.0398	65.5724
test0745	0	850	1200	1.5	75.3523	73.5676
test0746	0	900	1200	1.5	83.6647	82.0186
test0747	0	943.08	1200	1.5	90.8267	89.5437
test0748	0	556.92	1250	1.5	23.749	34.472
test0749	0	600	1250	1.5	30.911	38.3318
test0750	0	650	1250	1.5	39.2234	43.4251
test0751	0	700	1250	1.5	47.5358	49.211
test0752	0	750	1250	1.5	55.8483	55.6996
test0753	0	800	1250	1.5	64.1607	62.8674
test0754	0	850	1250	1.5	72.4731	70.6502
test0755	0	900	1250	1.5	80.7855	78.9412
test0756	0	943.08	1250	1.5	87.9475	86.3806
test0757	0	556.92	1286.16	1.5	21.6668	33.4914
test0758	0	600	1286.16	1.5	28.8288	37.1995
test0759	0	650	1286.16	1.5	37.1412	42.1043
test0760	0	700	1286.16	1.5	45.4537	47.6939
test0761	0	750	1286.16	1.5	53.7661	53.9863
test0762	0	800	1286.16	1.5	62.0785	60.9683
test0763	0	850	1286.16	1.5	70.3909	68.5875
test0764	0	900	1286.16	1.5	78.7034	76.7489
test0765	0	943.08	1286.16	1.5	85.8653	84.1121
test0766	0	556.92	513.84	1.6	64.0911	63.8162
test0767	0	600	513.84	1.6	71.2531	70.7668
test0768	0	650	513.84	1.6	79.5655	79.2471
test0769	0	700	513.84	1.6	87.8779	88.0158
test0770	0	750	513.84	1.6	96.1904	96.8857
test0771	0	800	513.84	1.6	104.503	105.66
test0772	0	850	513.84	1.6	112.815	114.151
test0773	0	900	513.84	1.6	121.128	122.196
test0774	0	943.08	513.84	1.6	128.29	128.671
test0775	0	556.92	550	1.6	62.0089	61.8223
test0776	0	600	550	1.6	69.1709	68.6454
test0777	0	650	550	1.6	77.4833	77.0145
test0778	0	700	550	1.6	85.7958	85.7203
test0779	0	750	550	1.6	94.1082	94.5811
test0780	0	800	550	1.6	102.421	103.401
test0781	0	850	550	1.6	110.733	111.989
test0782	0	900	550	1.6	119.045	120.172
test0783	0	943.08	550	1.6	126.207	126.792
test0784	0	556.92	600	1.6	59.1298	59.1419
test0785	0	600	600	1.6	66.2918	65.776
test0786	0	650	600	1.6	74.6042	73.9718
test0787	0	700	600	1.6	82.9166	82.5671
test0788	0	750	600	1.6	91.229	91.3902
test0789	0	800	600	1.6	99.5415	100.249
test0790	0	850	600	1.6	107.854	108.947
test0791	0	900	600	1.6	116.166	117.304
test0792	0	943.08	600	1.6	123.328	124.113
test0793	0	556.92	650	1.6	56.2506	56.555
test0794	0	600	650	1.6	63.4126	62.9873
test0795	0	650	650	1.6	71.7251	70.9891
test0796	0	700	650	1.6	80.0375	79.4482
test0797	0	750	650	1.6	88.3499	88.2047
test0798	0	800	650	1.6	96.6623	97.0721
test0799	0	850	650	1.6	104.975	105.854
test0800	0	900	650	1.6	113.287	114.361
test0801	0	943.08	650	1.6	120.449	121.345
test0802	0	556.92	700	1.6	53.3715	54.0659
test0803	0	600	700	1.6	60.5335	60.2857
test0804	0	650	700	1.6	68.8459	68.075
test0805	0	700	700	1.6	77.1583	76.3741
test0806	0	750	700	1.6	85.4708	85.036
test0807	0	800	700	1.6	93.7832	93.8828
test0808	0	850	700	1.6	102.096	102.72
test0809	0	900	700	1.6	110.408	111.354
test0810	0	943.08	700	1.6	117.57	118.494
test0811	0	556.92	750	1.6	50.4924	51.6778
test0812	0	600	750	1.6	57.6544	57.6765
test0813	0	650	750	1.6	65.9668	65.2375
test0814	0	700	750	1.6	74.2792	73.3544
test0815	0	750	750	1.6	82.5916	81.8951
test0816	0	800	750	1.6	90.9041	90.6922
test0817	0	850	750	1.6	99.2165	99.5556
test0818	0	900	750	1.6	107.529	108.289
test0819	0	943.08	750	1.6	114.691	115.568
test0820	0	556.92	800	1.6	47.6132	49.3929
test0821	0	600	800	1.6	54.7752	55.1641
test0822	0	650	800	1.6	63.0877	62.4834
test0823	0	700	800	1.6	71.4001	70.3984
test0824	0	750	800	1.6	79.7125	78.7928
test0825	0	800	800	1.6	88.0249	87.5117
test0826	0	850	800	1.6	96.3374	96.3719
test0827	0	900	800	1.6	104.65	105.177
test0828	0	943.08	800	1.6	111.812	112.574
test0829	0	556.92	850	1.6	44.7341	47.2127
test0830	0	600	850	1.6	51.8961	52.752
test0831	0	650	850	1.6	60.2085	59.8187
test0832	0	700	850	1.6	68.5209	67.5145
test0833	0	750	850	1.6	76.8334	75.7394
test0834	0	800	850	1.6	85.1458	84.3525
test0835	0	850	850	1.6	93.4582	93.1801
test0836	0	900	850	1.6	101.771	102.029
test0837	0	943.08	850	1.6	108.933	109.521
test0838	0	556.92	900	1.6	41.855	45.1378
test0839	0	600	900	1.6	49.017	50.4428
test0840	0	650	900	1.6	57.3294	57.2483
test0841	0	700	900	1.6	65.6418	64.7099
test0842	0	750	900	1.6	73.9542	72.7443
test0843	0	800	900	1.6	82.2667	81.2256
test0844	0	850	900	1.6	90.5791	89.9916
test0845	0	900	900	1.6	98.8915	98.8546
test0846	0	943.08	900	1.6	106.053	106.418
test0847	0	556.92	950	1.6	38.9758	43.1682
test0848	0	600	950	1.6	46.1378	48.2379
test0849	0	650	950	1.6	54.4502	54.7763
test0850	0	700	950	1.6	62.7627	61.9913
test0851	0	750	950	1.6	71.0751	69.8163
test0852	0	800	950	1.6	79.3875	78.1416
test0853	0	850	950	1.6	87.6999	86.8179
test0854	0	900	950	1.6	96.0124	95.6655
test0855	0	943.08	950	1.6	103.174	103.277
test0856	0	556.92	1000	1.6	36.0967	41.3028
test0857	0	600	1000	1.6	43.2587	46.1384
test0858	0	650	1000	1.6	51.5711	52.4057
test0859	0	700	1000	1.6	59.8835	59.3642
test0860	0	750	1000	1.6	68.196	66.9635
test0861	0	800	1000	1.6	76.5084	75.1104
test0862	0	850	1000	1.6	84.8208	83.67
test0863	0	900	1000	1.6	93.1332	92.473
test0864	0	943.08	1000	1.6	100.295	100.107
test0865	0	556.92	1050	1.6	33.2176	39.5404
test0866	0	600	1050	1.6	40.3796	44.144
test0867	0	650	1050	1.6	48.692	50.1386
test0868	0	700	1050	1.6	57.0044	56.8332
test0869	0	750	1050	1.6	65.3168	64.1929
test0870	0	800	1050	1.6	73.6293	72.1412
test0871	0	850	1050	1.6	81.9417	80.5588
test0872	0	900	1050	1.6	90.2541	89.2885
test0873	0	943.08	1050	1.6	97.4161	96.9196
test0874	0	556.92	1100	1.6	30.3384	37.8789
test0875	0	600	1100	1.6	37.5004	42.2543
test0876	0	650	1100	1.6	45.8128	47.9764
test0877	0	700	1100	1.6	54.1253	54.402
test0878	0	750	1100	1.6	62.4377	61.5107
test0879	0	800	1100	1.6	70.7501	69.2425
test0880	0	850	1100	1.6	79.0625	77.4946
test0881	0	900	1100	1.6	87.375	86.1233
test0882	0	943.08	1100	1.6	94.537	93.7262
test0883	0	556.92	1150	1.6	27.4593	36.316
test0884	0	600	1150	1.6	34.6213	40.4678
test0885	0	650	1150	1.6	42.9337	45.9196
test0886	0	700	1150	1.6	51.2461	52.0731
test0887	0	750	1150	1.6	59.5586	58.9219
test0888	0	800	1150	1.6	67.871	66.422
test0889	0	850	1150	1.6	76.1834	74.487
test0890	0	900	1150	1.6	84.4958	82.9885
test0891	0	943.08	1150	1.6	91.6578	90.5382
test0892	0	556.92	1200	1.6	24.5802	34.8488
test0893	0	600	1200	1.6	31.7421	38.7828
test0894	0	650	1200	1.6	40.0546	43.9678
test0895	0	700	1200	1.6	48.367	49.8484
test0896	0	750	1200	1.6	56.6794	56.4308
test0897	0	800	1200	1.6	64.9918	63.6863
test0898	0	850	1200	1.6	73.3043	71.5451
test0899	0	900	1200	1.6	81.6167	79.8946
test0900	0	943.08	1200	1.6	88.7787	87.3669
test0901	0	556.92	1250	1.6	21.701	33.4742
test0902	0	600	1250	1.6	28.863	37.1969
test0903	0	650	1250	1.6	37.1754	42.1201
test0904	0	700	1250	1.6	45.4879	47.7288
test0905	0	750	1250	1.6	53.8003	54.0407
test0906	0	800	1250	1.6	62.1127	61.0411
test0907	0	850	1250	1.6	70.4251	68.6769
test0908	0	900	1250	1.6	78.7376	76.8517
test0909	0	943.08	1250	1.6	85.8995	84.2234
test0910	0	556.92	1286.16	1.6	19.6188	32.5358
test0911	0	600	1286.16	1.6	26.7808	36.1102
test0912	0	650	1286.16	1.6	35.0932	40.8478
test0913	0	700	1286.16	1.6	43.4057	46.2616
test0914	0	750	1286.16	1.6	51.7181	52.3763
test0915	0	800	1286.16	1.6	60.0305	59.1873
test0916	0	850	1286.16	1.6	68.3429	66.6527
test0917	0	900	1286.16	1.6	76.6554	74.6883
test0918	0	943.08	1286.16	1.6	83.8174	81.9734
test0919	0	556.92	513.84	1.7	62.0431	61.9014
test0920	0	600	513.84	1.7	69.2051	68.7372
test0921	0	650	513.84	1.7	77.5175	77.1177
test0922	0	700	513.84	1.7	85.83	85.8305
test0923	0	750	513.84	1.7	94.1424	94.6932
test0924	0	800	513.84	1.7	102.455	103.51
test0925	0	850	513.84	1.7	110.767	112.089
test0926	0	900	513.84	1.7	119.08	120.26
test0927	0	943.08	513.84	1.7	126.242	126.867
test0928	0	556.92	550	1.7	59.9609	59.9492
test0929	0	600	550	1.7	67.1229	66.6505
test0930	0	650	550	1.7	75.4353	74.909
test0931	0	700	550	1.7	83.7478	83.5458
test0932	0	750	550	1.7	92.0602	92.3856
test0933	0	800	550	1.7	100.373	101.235
test0934	0	850	550	1.7	108.685	109.898
test0935	0	900	550	1.7	116.997	118.197
test0936	0	943.08	550	1.7	124.159	124.943
test0937	0	556.92	600	1.7	57.0818	57.3295
test0938	0	600	600	1.7	64.2438	63.8332
test0939	0	650	600	1.7	72.5562	71.9045
test0940	0	700	600	1.7	80.8686	80.414
test0941	0	750	600	1.7	89.1811	89.197
test0942	0	800	600	1.7	97.4935	98.0651
test0943	0	850	600	1.7	105.806	106.822
test0944	0	900	600	1.7	114.118	115.28
test0945	0	943.08	600	1.7	121.28	122.205
test0946	0	556.92	650	1.7	54.2027	54.8062
test0947	0	600	650	1.7	61.3647	61.1008
test0948	0	650	650	1.7	69.6771	68.9659
test0949	0	700	650	1.7	77.9895	77.3233
test0950	0	750	650	1.7	86.3019	86.0213
test0951	0	800	650	1.7	94.6144	94.879
test0952	0	850	650	1.7	102.927	103.701
test0953	0	900	650	1.7	111.239	112.294
test0954	0	943.08	650	1.7	118.401	119.382
test0955	0	556.92	700	1.7	51.3235	52.3828
test0956	0	600	700	1.7	58.4855	58.4591
test0957	0	650	700	1.7	66.7979	66.1011
test0958	0	700	700	1.7	75.1104	74.2837
test0959	0	750	700	1.7	83.4228	82.8697
test0960	0	800	700	1.7	91.7352	91.6877
test0961	0	850	700	1.7	100.048	100.546
test0962	0	900	700	1.7	108.36	109.248
test0963	0	943.08	700	1.7	115.522	116.481
test0964	0	556.92	750	1.7	48.4444	50.062
test0965	0	600	750	1.7	55.6064	55.9128
test0966	0	650	750	1.7	63.9188	63.3175
test0967	0	700	750	1.7	72.2312	71.3048
test0968	0	750	750	1.7	80.5437	79.7529
test0969	0	800	750	1.7	88.8561	88.5025
test0970	0	850	750	1.7	97.1685	97.3675
test0971	0	900	750	1.7	105.481	106.152
test0972	0	943.08	750	1.7	112.643	113.51
test0973	0	556.92	800	1.7	45.5653	47.8456
test0974	0	600	800	1.7	52.7272	53.4658
test0975	0	650	800	1.7	61.0397	60.6213
test0976	0	700	800	1.7	69.3521	68.3951
test0977	0	750	800	1.7	77.6645	76.6816
test0978	0	800	800	1.7	85.9769	85.3347
test0979	0	850	800	1.7	94.2894	94.1774
test0980	0	900	800	1.7	102.602	103.015
test0981	0	943.08	800	1.7	109.764	110.477
test0982	0	556.92	850	1.7	42.6861	45.7343
test0983	0	600	850	1.7	49.8481	51.1208
test0984	0	650	850	1.7	58.1605	58.0178
test0985	0	700	850	1.7	66.473	65.5624
test0986	0	750	850	1.7	74.7854	73.6653
test0987	0	800	850	1.7	83.0978	82.1956
test0988	0	850	850	1.7	91.4102	90.9866
test0989	0	900	850	1.7	99.7227	99.8485
test0990	0	943.08	850	1.7	106.885	107.39
test0991	0	556.92	900	1.7	39.807	43.7283
test0992	0	600	900	1.7	46.969	48.8797
test0993	0	650	900	1.7	55.2814	55.5114
test0994	0	700	900	1.7	63.5938	62.8134
test0995	0	750	900	1.7	71.9063	70.7133
test0996	0	800	900	1.7	80.2187	79.0957
test0997	0	850	900	1.7	88.5311	87.8066
test0998	0	900	900	1.7	96.8435	96.6634
test0999	0	943.08	900	1.7	104.006	104.261
test1000	0	556.92	950	1.7	36.9279	41.8271
test1001	0	600	950	1.7	44.0898	46.7437
test1002	0	650	950	1.7	52.4023	53.1055
test1003	0	700	950	1.7	60.7147	60.1542
test1004	0	750	950	1.7	69.0271	67.8337
test1005	0	800	950	1.7	77.3395	76.0452
test1006	0	850	950	1.7	85.652	84.6486
test1007	0	900	950	1.7	93.9644	93.4709
test1008	0	943.08	950	1.7	101.126	101.1
test1009	0	556.92	1000	1.7	34.0487	40.0293
test1010	0	600	1000	1.7	41.2107	44.7131
test1011	0	650	1000	1.7	49.5231	50.8025
test1012	0	700	1000	1.7	57.8356	57.5895
test1013	0	750	1000	1.7	66.148	65.034
test1014	0	800	1000	1.7	74.4604	73.0536
test1015	0	850	1000	1.7	82.7728	81.5236
test1016	0	900	1000	1.7	91.0853	90.2824
test1017	0	943.08	1000	1.7	98.2472	97.9178
test1018	0	556.92	1050	1.7	31.1696	38.3332
test1019	0	600	1050	1.7	38.3316	42.7873
test1020	0	650	1050	1.7	46.644	48.604
test1021	0	700	1050	1.7	54.9564	55.1235
test1022	0	750	1050	1.7	63.2688	62.3206
test1023	0	800	1050	1.7	71.5813	70.1297
test1024	0	850	1050	1.7	79.8937	78.4421
test1025	0	900	1050	1.7	88.2061	87.1094
test1026	0	943.08	1050	1.7	95.3681	94.7254
test1027	0	556.92	1100	1.7	28.2905	36.7365
test1028	0	600	1100	1.7	35.4524	40.9654
test1029	0	650	1100	1.7	43.7649	46.5108
test1030	0	700	1100	1.7	52.0773	52.759
test1031	0	750	1100	1.7	60.3897	59.6991
test1032	0	800	1100	1.7	68.7021	67.2815
test1033	0	850	1100	1.7	77.0146	75.414
test1034	0	900	1100	1.7	85.327	83.963
test1035	0	943.08	1100	1.7	92.489	91.5344
test1036	0	556.92	1150	1.7	25.4113	35.2366
test1037	0	600	1150	1.7	32.5733	39.2456
test1038	0	650	1150	1.7	40.8857	44.5227
test1039	0	700	1150	1.7	49.1982	50.4982
test1040	0	750	1150	1.7	57.5106	57.1739
test1041	0	800	1150	1.7	65.823	64.5158
test1042	0	850	1150	1.7	74.1354	72.4485
test1043	0	900	1150	1.7	82.4479	80.8539
test1044	0	943.08	1150	1.7	89.6098	88.3562
test1045	0	556.92	1200	1.7	22.5322	33.8303
test1046	0	600	1200	1.7	29.6942	37.6257
test1047	0	650	1200	1.7	38.0066	42.6392
test1048	0	700	1200	1.7	46.319	48.3423
test1049	0	750	1200	1.7	54.6314	54.7486
test1050	0	800	1200	1.7	62.9439	61.8389
test1051	0	850	1200	1.7	71.2563	69.5541
test1052	0	900	1200	1.7	79.5687	77.7924
test1053	0	943.08	1200	1.7	86.7307	85.2019
test1054	0	556.92	1250	1.7	19.653	32.5145
test1055	0	600	1250	1.7	26.815	36.1033
test1056	0	650	1250	1.7	35.1275	40.8589
test1057	0	700	1250	1.7	43.4399	46.2917
test1058	0	750	1250	1.7	51.7523	52.4258
test1059	0	800	1250	1.7	60.0647	59.2557
test1060	0	850	1250	1.7	68.3772	66.7382
test1061	0	900	1250	1.7	76.6896	74.7882
test1062	0	943.08	1250	1.7	83.8516	82.0826
test1063	0	556.92	1286.16	1.7	17.5709	31.6173
test1064	0	600	1286.16	1.7	24.7328	35.0612
test1065	0	650	1286.16	1.7	33.0453	39.6346
test1066	0	700	1286.16	1.7	41.3577	44.8742
test1067	0	750	1286.16	1.7	49.6701	50.8109
test1068	0	800	1286.16	1.7	57.9825	57.4483
test1069	0	850	1286.16	1.7	66.295	64.7545
test1070	0	900	1286.16	1.7	74.6074	72.6563
test1071	0	943.08	1286.16	1.7	81.7694	79.8543
test1072	0	556.92	513.84	1.8	59.9951	60.0241
test1073	0	600	513.84	1.8	67.1571	66.7388
test1074	0	650	513.84	1.8	75.4696	75.0097
test1075	0	700	513.84	1.8	83.782	83.6548
test1076	0	750	513.84	1.8	92.0944	92.4978
test1077	0	800	513.84	1.8	100.407	101.345
test1078	0	850	513.84	1.8	108.719	110.001
test1079	0	900	513.84	1.8	117.032	118.289
test1080	0	943.08	513.84	1.8	124.194	125.022
test1081	0	556.92	550	1.8	57.913	58.1154
test1082	0	600	550	1.8	65.0749	64.6891
test1083	0	650	550	1.8	73.3874	72.8278
test1084	0	700	550	1.8	81.6998	81.3845
test1085	0	750	550	1.8	90.0122	90.1908
test1086	0	800	550	1.8	98.3246	99.0559
test1087	0	850	550	1.8	106.637	107.784
test1088	0	900	550	1.8	114.949	116.19
test1089	0	943.08	550	1.8	122.111	123.055
test1090	0	556.92	600	1.8	55.0338	55.5583
test1091	0	600	600	1.8	62.1958	61.9267
test1092	0	650	600	1.8	70.5082	69.8654
test1093	0	700	600	1.8	78.8207	78.2784
test1094	0	750	600	1.8	87.1331	87.0094
test1095	0	800	600	1.8	95.4455	95.8744
test1096	0	850	600	1.8	103.758	104.677
test1097	0	900	600	1.8	112.07	113.227
test1098	0	943.08	600	1.8	119.232	120.261
test1099	0	556.92	650	1.8	52.1547	53.1001
test1100	0	600	650	1.8	59.3167	59.2531
test1101	0	650	650	1.8	67.6291	66.9743
test1102	0	700	650	1.8	75.9415	75.2202
test1103	0	750	650	1.8	84.2539	83.8482
test1104	0	800	650	1.8	92.5664	92.6837
test1105	0	850	650	1.8	100.879	101.533
test1106	0	900	650	1.8	109.191	110.201
test1107	0	943.08	650	1.8	116.353	117.387
test1108	0	556.92	700	1.8	49.2756	50.7436
test1109	0	600	700	1.8	56.4375	56.6733
test1110	0	650	700	1.8	64.75	64.1619
test1111	0	700	700	1.8	73.0624	72.2193
test1112	0	750	700	1.8	81.3748	80.7183
test1113	0	800	700	1.8	89.6872	89.4951
test1114	0	850	700	1.8	97.9997	98.3616
test1115	0	900	700	1.8	106.312	107.121
test1116	0	943.08	700	1.8	113.474	114.439
test1117	0	556.92	750	1.8	46.3964	48.4909
test1118	0	600	750	1.8	53.5584	54.1916
test1119	0	650	750	1.8	61.8708	61.4349
test1120	0	700	750	1.8	70.1833	69.2848
test1121	0	750	750	1.8	78.4957	77.6302
test1122	0	800	750	1.8	86.8081	86.3202
test1123	0	850	750	1.8	95.1205	95.1744
test1124	0	900	750	1.8	103.433	103.997
test1125	0	943.08	750	1.8	110.595	111.426
test1126	0	556.92	800	1.8	43.5173	46.3432
test1127	0	600	800	1.8	50.6793	51.8111
test1128	0	650	800	1.8	58.9917	58.7988
test1129	0	700	800	1.8	67.3041	66.4247
test1130	0	750	800	1.8	75.6165	74.5939
test1131	0	800	800	1.8	83.929	83.17
test1132	0	850	800	1.8	92.2414	91.9826
test1133	0	900	800	1.8	100.554	100.84
test1134	0	943.08	800	1.8	107.716	108.357
test1135	0	556.92	850	1.8	40.6381	44.3009
test1136	0	600	850	1.8	47.8001	49.5339
test1137	0	650	850	1.8	56.1126	56.2584
test1138	0	700	850	1.8	64.425	63.6461
test1139	0	750	850	1.8	72.7374	71.6187
test1140	0	800	850	1.8	81.0498	80.0554
test1141	0	850	850	1.8	89.3623	88.7977
test1142	0	900	850	1.8	97.6747	97.6601
test1143	0	943.08	850	1.8	104.837	105.242
test1144	0	556.92	900	1.8	37.759	42.3636
test1145	0	600	900	1.8	44.921	47.3616
test1146	0	650	900	1.8	53.2334	53.8175
test1147	0	700	900	1.8	61.5458	60.9553
test1148	0	750	900	1.8	69.8583	68.7133
test1149	0	800	900	1.8	78.1707	76.9868
test1150	0	850	900	1.8	86.4831	85.6309
test1151	0	900	900	1.8	94.7955	94.469
test1152	0	943.08	900	1.8	101.958	102.091
test1153	0	556.92	950	1.8	34.8799	40.5302
test1154	0	600	950	1.8	42.0419	45.2946
test1155	0	650	950	1.8	50.3543	51.4787
test1156	0	700	950	1.8	58.6667	58.3575
test1157	0	750	950	1.8	66.9791	65.8852
test1158	0	800	950	1.8	75.2916	73.9739
test1159	0	850	950	1.8	83.604	82.4935
test1160	0	900	950	1.8	91.9164	91.278
test1161	0	943.08	950	1.8	99.0784	98.9146
test1162	0	556.92	1000	1.8	32.0007	38.7992
test1163	0	600	1000	1.8	39.1627	43.3327
test1164	0	650	1000	1.8	47.4752	49.244
test1165	0	700	1000	1.8	55.7876	55.857
test1166	0	750	1000	1.8	64.1	63.1414
test1167	0	800	1000	1.8	72.4124	71.0258
test1168	0	850	1000	1.8	80.7249	79.3959
test1169	0	900	1000	1.8	89.0373	88.0985
test1170	0	943.08	1000	1.8	96.1993	95.7245
test1171	0	556.92	1050	1.8	29.1216	37.1685
test1172	0	600	1050	1.8	36.2836	41.475
test1173	0	650	1050	1.8	44.596	47.1144
test1174	0	700	1050	1.8	52.9084	53.4572
test1175	0	750	1050	1.8	61.2209	60.4876
test1176	0	800	1050	1.8	69.5333	68.1506
test1177	0	850	1050	1.8	77.8457	76.3483
test1178	0	900	1050	1.8	86.1581	84.9417
test1179	0	943.08	1050	1.8	93.3201	92.5319
test1180	0	556.92	1100	1.8	26.2425	35.6354
test1181	0	600	1100	1.8	33.4045	39.7201
test1182	0	650	1100	1.8	41.7169	45.0901
test1183	0	700	1100	1.8	50.0293	51.1604
test1184	0	750	1100	1.8	58.3417	57.9287
test1185	0	800	1100	1.8	66.6542	65.3558
test1186	0	850	1100	1.8	74.9666	73.3603
test1187	0	900	1100	1.8	83.279	81.8187
test1188	0	943.08	1100	1.8	90.441	89.3481
test1189	0	556.92	1150	1.8	23.3633	34.1972
test1190	0	600	1150	1.8	30.5253	38.0661
test1191	0	650	1150	1.8	38.8377	43.1706
test1192	0	700	1150	1.8	47.1502	48.9682
test1193	0	750	1150	1.8	55.4626	55.4686
test1194	0	800	1150	1.8	63.775	62.6476
test1195	0	850	1150	1.8	72.0874	70.4405
test1196	0	900	1150	1.8	80.3999	78.7397
test1197	0	943.08	1150	1.8	87.5619	86.1844
test1198	0	556.92	1200	1.8	20.4842	32.8505
test1199	0	600	1200	1.8	27.6462	36.5103
test1200	0	650	1200	1.8	35.9586	41.3548
test1201	0	700	1200	1.8	44.271	46.8813
test1202	0	750	1200	1.8	52.5835	53.1102
test1203	0	800	1200	1.8	60.8959	60.0316
test1204	0	850	1200	1.8	69.2083	67.5967
test1205	0	900	1200	1.8	77.5207	75.7147
test1206	0	943.08	1200	1.8	84.6827	83.0519
test1207	0	556.92	1250	1.8	17.6051	31.592
test1208	0	600	1250	1.8	24.767	35.05
test1209	0	650	1250	1.8	33.0795	39.6411
test1210	0	700	1250	1.8	41.3919	44.8995
test1211	0	750	1250	1.8	49.7043	50.8556
test1212	0	800	1250	1.8	58.0167	57.5121
test1213	0	850	1250	1.8	66.3292	64.836
test1214	0	900	1250	1.8	74.6416	72.7529
test1215	0	943.08	1250	1.8	81.8036	79.9612
test1216	0	556.92	1286.16	1.8	15.5229	30.7348
test1217	0	600	1286.16	1.8	22.6849	34.0516
test1218	0	650	1286.16	1.8	30.9973	38.464
test1219	0	700	1286.16	1.8	39.3097	43.5314
test1220	0	750	1286.16	1.8	47.6221	49.2904
test1221	0	800	1286.16	1.8	55.9346	55.7523
test1222	0	850	1286.16	1.8	64.247	62.8946
test1223	0	900	1286.16	1.8	72.5594	70.6551
test1224	0	943.08	1286.16	1.8	79.7214	77.7577
test1225	0	556.92	513.84	1.89	58.152	58.3681
test1226	0	600	513.84	1.89	65.314	64.9687
test1227	0	650	513.84	1.89	73.6264	73.133
test1228	0	700	513.84	1.89	81.9388	81.7075
test1229	0	750	513.84	1.89	90.2512	90.522
test1230	0	800	513.84	1.89	98.5637	99.3852
test1231	0	850	513.84	1.89	106.876	108.101
test1232	0	900	513.84	1.89	115.189	116.487
test1233	0	943.08	513.84	1.89	122.35	123.328
test1234	0	556.92	550	1.89	56.0698	56.4997
test1235	0	600	550	1.89	63.2318	62.954
test1236	0	650	550	1.89	71.5442	70.9776
test1237	0	700	550	1.89	79.8566	79.4529
test1238	0	750	550	1.89	88.169	88.2186
test1239	0	800	550	1.89	96.4815	97.0875
test1240	0	850	550	1.89	104.794	105.863
test1241	0	900	550	1.89	113.106	114.357
test1242	0	943.08	550	1.89	120.268	121.324
test1243	0	556.92	600	1.89	53.1906	54.0004
test1244	0	600	600	1.89	60.3526	60.2433
test1245	0	650	600	1.89	68.6651	68.0562
test1246	0	700	600	1.89	76.9775	76.3738
test1247	0	750	600	1.89	85.2899	85.0478
test1248	0	800	600	1.89	93.6023	93.8993
test1249	0	850	600	1.89	101.915	102.733
test1250	0	900	600	1.89	110.227	111.356
test1251	0	943.08	600	1.89	117.389	118.482
test1252	0	556.92	650	1.89	50.3115	51.6018
test1253	0	600	650	1.89	57.4735	57.6244
test1254	0	650	650	1.89	65.7859	65.2106
test1255	0	700	650	1.89	74.0983	73.3483
test1256	0	750	650	1.89	82.4108	81.9038
test1257	0	800	650	1.89	90.7232	90.7086
test1258	0	850	650	1.89	99.0356	99.5718
test1259	0	900	650	1.89	107.348	108.297
test1260	0	943.08	650	1.89	114.51	115.564
test1261	0	556.92	700	1.89	47.4324	49.3062
test1262	0	600	700	1.89	54.5944	55.102
test1263	0	650	700	1.89	62.9068	62.4478
test1264	0	700	700	1.89	71.2192	70.3856
test1265	0	750	700	1.89	79.5316	78.7973
test1266	0	800	700	1.89	87.8441	87.5268
test1267	0	850	700	1.89	96.1565	96.3899
test1268	0	900	700	1.89	104.469	105.191
test1269	0	943.08	700	1.89	111.631	112.577
test1270	0	556.92	750	1.89	44.5532	47.1153
test1271	0	600	750	1.89	51.7152	52.6795
test1272	0	650	750	1.89	60.0276	59.7737
test1273	0	700	750	1.89	68.3401	67.494
test1274	0	750	750	1.89	76.6525	75.7386
test1275	0	800	750	1.89	84.9649	84.3651
test1276	0	850	750	1.89	93.2773	93.1987
test1277	0	900	750	1.89	101.59	102.046
test1278	0	943.08	750	1.89	108.752	109.53
test1279	0	556.92	800	1.89	41.6741	45.0296
test1280	0	600	800	1.89	48.8361	50.3597
test1281	0	650	800	1.89	57.1485	57.1935
test1282	0	700	800	1.89	65.4609	64.6811
test1283	0	750	800	1.89	73.7734	72.7373
test1284	0	800	800	1.89	82.0858	81.2347
test1285	0	850	800	1.89	90.3982	90.0097
test1286	0	900	800	1.89	98.7106	98.874
test1287	0	943.08	800	1.89	105.873	106.433
test1288	0	556.92	850	1.89	38.795	43.0492
test1289	0	600	850	1.89	45.9569	48.1441
test1290	0	650	850	1.89	54.2694	54.7114
test1291	0	700	850	1.89	62.5818	61.9535
test1292	0	750	850	1.89	70.8942	69.8022
test1293	0	800	850	1.89	79.2066	78.1461
test1294	0	850	850	1.89	87.5191	86.8343
test1295	0	900	850	1.89	95.8315	95.6863
test1296	0	943.08	850	1.89	102.993	103.295
test1297	0	556.92	900	1.89	35.9158	41.1733
test1298	0	600	900	1.89	43.0778	46.0338
test1299	0	650	900	1.89	51.3902	52.3303
test1300	0	700	900	1.89	59.7027	59.317
test1301	0	750	900	1.89	68.0151	66.9415
test1302	0	800	900	1.89	76.3275	75.1092
test1303	0	850	900	1.89	84.6399	83.6835
test1304	0	900	900	1.89	92.9524	92.494
test1305	0	943.08	900	1.89	100.114	100.128
test1306	0	556.92	950	1.89	33.0367	39.4005
test1307	0	600	950	1.89	40.1987	44.0288
test1308	0	650	950	1.89	48.5111	50.0527
test1309	0	700	950	1.89	56.8235	56.7761
test1310	0	750	950	1.89	65.136	64.1624
test1311	0	800	950	1.89	73.4484	72.1335
test1312	0	850	950	1.89	81.7608	80.5684
test1313	0	900	950	1.89	90.0732	89.3085
test1314	0	943.08	950	1.89	97.2352	96.9424
test1315	0	556.92	1000	1.89	30.1576	37.7288
test1316	0	600	1000	1.89	37.3195	42.1284
test1317	0	650	1000	1.89	45.632	47.8798
test1318	0	700	1000	1.89	53.9444	54.3346
test1319	0	750	1000	1.89	62.2568	61.471
test1320	0	800	1000	1.89	70.5692	69.2274
test1321	0	850	1000	1.89	78.8817	77.4991
test1322	0	900	1000	1.89	87.1941	86.1412
test1323	0	943.08	1000	1.89	94.3561	93.7495
test1324	0	556.92	1050	1.89	27.2784	36.1559
test1325	0	600	1050	1.89	34.4404	40.3315
test1326	0	650	1050	1.89	42.7528	45.8123
test1327	0	700	1050	1.89	51.0653	51.9952
test1328	0	750	1050	1.89	59.3777	58.8726
test1329	0	800	1050	1.89	67.6901	66.3988
test1330	0	850	1050	1.89	76.0025	74.4856
test1331	0	900	1050	1.89	84.315	83.0031
test1332	0	943.08	1050	1.89	91.4769	90.5608
test1333	0	556.92	1100	1.89	24.3993	34.6791
test1334	0	600	1100	1.89	31.5613	38.6363
test1335	0	650	1100	1.89	39.8737	43.8498
test1336	0	700	1100	1.89	48.1861	49.7599
test1337	0	750	1100	1.89	56.4985	56.3715
test1338	0	800	1100	1.89	64.811	63.6543
test1339	0	850	1100	1.89	73.1234	71.5368
test1340	0	900	1100	1.89	81.4358	79.9048
test1341	0	943.08	1100	1.89	88.5978	87.3877
test1342	0	556.92	1150	1.89	21.5202	33.2952
test1343	0	600	1150	1.89	28.6821	37.0405
test1344	0	650	1150	1.89	36.9946	41.9916
test1345	0	700	1150	1.89	45.307	47.6297
test1346	0	750	1150	1.89	53.6194	53.9711
test1347	0	800	1150	1.89	61.9318	60.9999
test1348	0	850	1150	1.89	70.2443	68.661
test1349	0	900	1150	1.89	78.5567	76.8566
test1350	0	943.08	1150	1.89	85.7187	84.2412
test1351	0	556.92	1200	1.89	18.641	32.001
test1352	0	600	1200	1.89	25.803	35.5413
test1353	0	650	1200	1.89	34.1154	40.2362
test1354	0	700	1200	1.89	42.4279	45.6048
test1355	0	750	1200	1.89	50.7403	51.6737
test1356	0	800	1200	1.89	59.0527	58.4403
test1357	0	850	1200	1.89	67.3651	65.8654
test1358	0	900	1200	1.89	75.6776	73.8679
test1359	0	943.08	1200	1.89	82.8395	81.1321
test1360	0	556.92	1250	1.89	15.7619	30.7927
test1361	0	600	1250	1.89	22.9239	34.1358
test1362	0	650	1250	1.89	31.2363	38.5815
test1363	0	700	1250	1.89	39.5487	43.6847
test1364	0	750	1250	1.89	47.8611	49.4808
test1365	0	800	1250	1.89	56.1736	55.9795
test1366	0	850	1250	1.89	64.486	63.1566
test1367	0	900	1250	1.89	72.7984	70.9473
test1368	0	943.08	1250	1.89	79.9604	78.0708
test1369	0	556.92	1286.16	1.89	13.6797	29.9705
test1370	0	600	1286.16	1.89	20.8417	33.1759
test1371	0	650	1286.16	1.89	29.1541	37.4463
test1372	0	700	1286.16	1.89	37.4665	42.3608
test1373	0	750	1286.16	1.89	45.779	47.9605
test1374	0	800	1286.16	1.89	54.0914	54.2631
test1375	0	850	1286.16	1.89	62.4038	61.2546
test1376	0	900	1286.16	1.89	70.7162	68.8821
test1377	0	943.08	1286.16	1.89	77.8782	75.892
test1377	943.08	1286.16	1.89	0	0.158316	0.316917
